# Supplementary material for: Synthetic Mimics of Wound-Induced Carrot MicroRNAs Affect Lipid Metabolism in Cultured Adipocytes
Source: Nutrients. 2025 Sep 10;17(18):2919. doi: 10.3390/nu17182919 (PMC12472842; doi:10.3390/nu17182919)
Supplement: Supplementary file 1 [file nutrients-17-02919-s001.zip]

Archive with 3 entries (3 files):
- Supplementary_1_ID_miRNA_table.xlsx
- Supplementary_2_diff_all_T0_T24_T48.xlsx
- Supplementary_3_psRNATarget.xlsx
