# Supplementary material for: Synthetic Mimics of Wound-Induced Carrot MicroRNAs Affect Lipid Metabolism in Cultured Adipocytes
Source: Nutrients. 2025 Sep 10;17(18):2919. doi: 10.3390/nu17182919 (PMC12472842; doi:10.3390/nu17182919)
Supplement: Supplementary file 1 [file nutrients-17-02919-s001.zip › Supplementary_1_ID_miRNA_table.xlsx]

## Sheet: miRNA_table
ID	Precursor	Chr	Start	End	Strand	Type	T0.1.L4	T0.1.L5	T24.1.L4	T24.1.L5	T48.1.L1	T48.1.L6
cst-miR11331	-	-	-	-	-	Known	0	0	0	0	0	0
cst-miR11332	-	-	-	-	-	Known	0	0	0	0	0	0
cst-miR11333	-	-	-	-	-	Known	0	0	0	0	0	0
cst-miR11334	-	-	-	-	-	Known	0	0	0	0	0	0
cst-miR11335	-	-	-	-	-	Known	0	0	0	0	0	0
novel-mir-1	novel-mir-1	CP093347.1	9429884	9429969	+	Novel	0	53	43	0	0	41
novel-mir-2	novel-mir-2	CP093345.1	46211710	46211762	-	Novel	18	0	0	0	0	0
novel-mir-3	novel-mir-3	CP093349.1	37415107	37415152	-	Novel	0	16	0	0	0	0
novel-mir-4	novel-mir-4	CP093346.1	9203671	9203725	+	Novel	0	0	3	0	0	0
novel-aca-miR-145-3p	novel-aca-miR-145-3p	CP093349.1	38956413	38956478	-	Novel	0	0	0	34	0	0
novel-aca-miR-5406-5p	novel-aca-miR-5406-5p	CP093348.1	2032042	2032117	-	Novel	0	0	1371	1325	0	2280
novel-aca-miR-5412-5p	novel-aca-miR-5412-5p	CP093345.1	11910078	11910121	-	Novel	4	0	0	0	0	0
novel-aca-miR-5443	novel-aca-miR-5443	CP093343.1	384862	384907	+	Novel	0	0	0	0	71	0
novel-mir-5	novel-mir-5	CP093347.1	44425696	44425751	+	Novel	0	0	0	159	0	75
novel-mir-6	novel-mir-6	CP093347.1	25870458	25870524	+	Novel	29	0	0	0	0	0
novel-mir-7	novel-mir-7	CP093347.1	33891558	33891606	-	Novel	0	29	0	0	0	0
novel-aga-miR-10360-3p	novel-aga-miR-10360-3p	CP093343.1	43779025	43779068	+	Novel	0	14	0	0	0	0
novel-mir-8	novel-mir-8	CP093347.1	42403675	42403734	-	Novel	0	10	0	0	0	0
novel-mir-9	novel-mir-9	CP093343.1	309705	309749	+	Novel	29	0	0	0	0	0
novel-mir-10	novel-mir-10	CP093348.1	31091633	31091685	+	Novel	0	221	0	0	0	0
novel-ame-miR-3730-5p	novel-ame-miR-3730-5p	CP093344.1	54408959	54409022	+	Novel	30	0	0	0	0	0
novel-ame-miR-3788-5p	novel-ame-miR-3788-5p	CP093346.1	43680974	43681045	+	Novel	6	0	0	0	0	0
novel-aof-miR12163	novel-aof-miR12163	CP093343.1	40259125	40259175	-	Novel	105	0	0	0	0	51
novel-api-miR-3018	novel-api-miR-3018	CP093350.1	26397077	26397160	+	Novel	0	0	0	10	0	0
novel-api-miR-3030	novel-api-miR-3030	CP093349.1	11627698	11627738	-	Novel	27	0	0	0	0	0
novel-api-miR-3047	novel-api-miR-3047	CP093347.1	14598586	14598664	-	Novel	0	0	0	4	0	0
novel-aqc-miR167	novel-aqc-miR167	CP093350.1	31400314	31400367	+	Novel	36	0	0	0	0	0
novel-ata-miR9783-5p	novel-ata-miR9783-5p	CP093345.1	49536838	49536923	-	Novel	4	0	0	5	0	5
novel-ath-miR156a-5p	novel-ath-miR156a-5p	CP093343.1	52753312	52753392	-	Novel	0	0	0	0	0	6
novel-ath-miR160a-5p	novel-ath-miR160a-5p	CP093343.1	47326268	47326350	-	Novel	31	30	114	256	179	118
novel-ath-miR164a	novel-ath-miR164a	CP093348.1	20441722	20441801	-	Novel	551	633	114	235	87	69
novel-ath-miR165a-3p	novel-ath-miR165a-3p	CP093346.1	36546881	36546965	-	Novel	23847	28254	20892	15304	31527	56122
novel-ath-miR168a-5p	novel-ath-miR168a-5p	CP093343.1	54004984	54005068	+	Novel	1278	1415	452	696	728	852
novel-ath-miR170-3p	novel-ath-miR170-3p	CP093347.1	2718926	2719004	-	Novel	0	0	0	0	4	0
novel-ath-miR171b-3p	novel-ath-miR171b-3p	CP093344.1	44967934	44968015	+	Novel	38	52	14	11	0	12
novel-ath-miR319a	novel-ath-miR319a	CP093348.1	37787565	37787616	-	Novel	0	0	0	72	0	0
novel-ath-miR396a-5p	novel-ath-miR396a-5p	CP093347.1	28812374	28812449	+	Novel	19	20	5	14	9	19
novel-ath-miR398a-3p	novel-ath-miR398a-3p	CP093343.1	31166008	31166085	+	Novel	11	0	0	0	0	0
novel-ath-miR5024-3p	novel-ath-miR5024-3p	CP093347.1	43962973	43963046	-	Novel	0	0	0	0	0	19
novel-ath-miR5658	novel-ath-miR5658	CP093347.1	4035158	4035205	-	Novel	0	13	0	0	0	0
novel-ath-miR827	novel-ath-miR827	CP093349.1	5291989	5292076	-	Novel	0	0	4	0	0	0
novel-ath-miR848	novel-ath-miR848	CP093350.1	15189790	15189844	+	Novel	0	5	0	0	0	0
novel-atr-miR8552b	novel-atr-miR8552b	CP093344.1	57516659	57516704	+	Novel	0	0	0	0	4	0
novel-mir-11	novel-mir-11	CP093343.1	632057	632125	-	Novel	0	0	0	0	0	7
novel-mir-12	novel-mir-12	CP093348.1	10132743	10132825	+	Novel	0	0	0	0	37	0
novel-mir-13	novel-mir-13	CP093346.1	22181672	22181745	-	Novel	0	0	0	0	9	0
novel-bbe-miR-4889b-3p	novel-bbe-miR-4889b-3p	CP093350.1	16766332	16766416	-	Novel	0	21	0	0	0	0
novel-bdi-miR166e-3p	novel-bdi-miR166e-3p	CP093347.1	42509101	42509168	+	Novel	4	0	0	0	0	0
novel-bdi-miR5174a	novel-bdi-miR5174a	CP093343.1	635490	635573	-	Novel	0	0	0	4	0	0
novel-bdi-miR5185m-3p	novel-bdi-miR5185m-3p	CP093345.1	60601998	60602056	-	Novel	0	0	0	30	0	0
novel-bdi-miR7712-3p	novel-bdi-miR7712-3p	CP093344.1	56086975	56087058	-	Novel	9	0	0	0	0	0
novel-bdi-miR827-5p	novel-bdi-miR827-5p	CP093348.1	29503837	29503913	-	Novel	0	0	0	0	0	9
novel-bfl-miR-129a-5p	novel-bfl-miR-129a-5p	CP093344.1	57294436	57294514	+	Novel	0	6	0	0	0	0
novel-bfl-miR-4894	novel-bfl-miR-4894	CP093348.1	33267136	33267184	-	Novel	41	0	0	0	0	0
novel-bfl-miR-92b-5p	novel-bfl-miR-92b-5p	CP093344.1	42159475	42159515	+	Novel	0	66	0	0	0	0
novel-bma-miR-9507	novel-bma-miR-9507	CP093343.1	26432280	26432368	-	Novel	121	162	427	21	255	476
novel-bma-miR-9516	novel-bma-miR-9516	CP093351.1	13253402	13253443	-	Novel	0	0	0	0	0	18
novel-bmo-miR-252-3p	novel-bmo-miR-252-3p	CP093345.1	2554859	2554946	-	Novel	0	0	0	0	0	3
novel-bmo-miR-283-3p	novel-bmo-miR-283-3p	CP093347.1	43946268	43946330	-	Novel	0	0	0	0	0	94
novel-bmo-miR-31-3p	novel-bmo-miR-31-3p	CP093350.1	9117666	9117733	-	Novel	0	0	0	6	0	0
novel-bmo-miR-3233	novel-bmo-miR-3233	CP093351.1	38571925	38571999	-	Novel	0	0	7	0	0	0
novel-bmo-miR-3243	novel-bmo-miR-3243	CP093347.1	40612624	40612690	+	Novel	9	0	0	0	0	0
novel-bmo-miR-3306	novel-bmo-miR-3306	CP093347.1	28655552	28655627	-	Novel	0	6	0	0	0	0
novel-bmo-miR-3315	novel-bmo-miR-3315	CP093344.1	34309052	34309127	-	Novel	9	12	0	0	0	0
novel-bmo-miR-3357	novel-bmo-miR-3357	CP093343.1	20878760	20878840	+	Novel	0	0	0	0	0	4
novel-bmo-miR-3361	novel-bmo-miR-3361	CP093348.1	31391985	31392045	-	Novel	12	0	0	0	0	0
novel-bmo-miR-3378-5p	novel-bmo-miR-3378-5p	CP093345.1	44862440	44862499	+	Novel	9	0	0	0	0	0
novel-bmo-miR-3397	novel-bmo-miR-3397	CP093343.1	41568395	41568448	-	Novel	0	0	18	53	0	16
novel-bra-miR1885b	novel-bra-miR1885b	CP093345.1	56183627	56183701	-	Novel	0	0	0	0	4	0
novel-bta-miR-2285i	novel-bta-miR-2285i	CP093347.1	37598558	37598641	+	Novel	0	0	35	22	0	0
novel-bta-miR-2293	novel-bta-miR-2293	CP093346.1	42666445	42666496	-	Novel	6	0	0	0	0	0
novel-bta-miR-2307	novel-bta-miR-2307	CP093348.1	16696712	16696770	-	Novel	0	0	0	0	18	0
novel-bta-miR-2331-5p	novel-bta-miR-2331-5p	CP093346.1	43680975	43681044	+	Novel	0	0	0	0	0	5
novel-bta-miR-2373-5p	novel-bta-miR-2373-5p	CP093345.1	34307880	34307926	-	Novel	0	9	0	0	0	0
novel-bta-miR-2385-5p	novel-bta-miR-2385-5p	CP093348.1	29793073	29793149	-	Novel	5	0	0	0	0	0
novel-bta-miR-2405	novel-bta-miR-2405	CP093343.1	50767808	50767859	-	Novel	0	0	32	0	17	24
novel-bta-miR-2450b	novel-bta-miR-2450b	CP093347.1	45400943	45400984	+	Novel	281	262	0	0	0	0
novel-bta-miR-507-3p	novel-bta-miR-507-3p	CP093346.1	40118142	40118194	+	Novel	178	212	0	0	0	0
novel-bta-miR-562	novel-bta-miR-562	CP093350.1	13007997	13008077	-	Novel	0	0	0	3	0	0
novel-bta-miR-6775	novel-bta-miR-6775	CP093350.1	853057	853129	-	Novel	0	0	0	0	25	0
novel-bta-miR-759	novel-bta-miR-759	CP093345.1	10576803	10576847	-	Novel	18	0	0	0	0	0
novel-mir-14	novel-mir-14	CP093347.1	551227	551286	-	Novel	0	0	0	3	0	0
novel-mir-15	novel-mir-15	CP093345.1	41472571	41472679	-	Novel	30	0	0	0	0	0
novel-mir-16	novel-mir-16	CP093345.1	2604531	2604579	-	Novel	0	0	4	0	0	0
novel-mir-17	novel-mir-17	CP093349.1	1200627	1200711	+	Novel	24	0	0	0	0	0
novel-mir-18	novel-mir-18	CP093346.1	33140664	33140744	-	Novel	19	0	0	0	0	0
novel-cbn-miR-7631	novel-cbn-miR-7631	CP093349.1	977587	977645	-	Novel	25	0	0	0	0	0
novel-cbr-miR-2226-3p	novel-cbr-miR-2226-3p	CP093344.1	32991048	32991131	-	Novel	0	0	6	9	0	0
novel-cbr-miR-54a-5p	novel-cbr-miR-54a-5p	CP093344.1	40296287	40296339	-	Novel	0	0	0	0	334	0
novel-cca-miR6106-5p	novel-cca-miR6106-5p	CP093348.1	36996771	36996811	+	Novel	0	0	0	0	5	0
novel-cca-miR6109	novel-cca-miR6109	CP093347.1	2607407	2607444	-	Novel	1202	0	0	0	0	0
novel-mir-19	novel-mir-19	CP093348.1	38714746	38714798	+	Novel	12	21	0	0	0	0
novel-mir-20	novel-mir-20	CP093343.1	49417980	49418066	+	Novel	0	0	0	0	10	0
novel-mir-21	novel-mir-21	CP093347.1	29590421	29590464	+	Novel	0	0	0	0	10	0
novel-cel-miR-1832a-3p	novel-cel-miR-1832a-3p	CP093345.1	52158505	52158549	-	Novel	0	0	0	0	0	4
novel-cel-miR-2208a-5p	novel-cel-miR-2208a-5p	CP093351.1	10353750	10353802	-	Novel	15	0	0	0	0	42
novel-cel-miR-4923b	novel-cel-miR-4923b	CP093347.1	29027095	29027135	-	Novel	15	0	0	0	0	0
novel-cel-miR-55b	novel-cel-miR-55b	CP093346.1	27639633	27639688	-	Novel	13	44	26	18	7	0
novel-cel-miR-58a-3p	novel-cel-miR-58a-3p	CP093350.1	32055131	32055223	+	Novel	0	0	17	26	0	0
novel-cel-miR-77-5p	novel-cel-miR-77-5p	CP093348.1	24017551	24017612	+	Novel	0	11	266	260	460	263
novel-cel-miR-792-3p	novel-cel-miR-792-3p	CP093345.1	3169042	3169125	-	Novel	26	0	0	0	0	0
novel-cfa-miR-8798	novel-cfa-miR-8798	CP093346.1	47275606	47275646	+	Novel	18	0	0	0	0	0
novel-cfa-miR-8818	novel-cfa-miR-8818	CP093350.1	25696660	25696725	+	Novel	26	0	0	0	0	0
novel-cfa-miR-8875	novel-cfa-miR-8875	CP093343.1	53901125	53901204	-	Novel	12	0	0	0	0	0
novel-mir-22	novel-mir-22	CP093344.1	36044035	36044102	+	Novel	0	0	0	0	11	0
novel-mir-23	novel-mir-23	CP093346.1	36566908	36566990	+	Novel	0	0	74	157	0	0
novel-cin-miR-4027-5p	novel-cin-miR-4027-5p	CP093347.1	360583	360664	-	Novel	0	0	0	0	7	8
novel-cin-miR-4048-3p	novel-cin-miR-4048-3p	CP093348.1	5207344	5207396	+	Novel	0	30	0	0	0	0
novel-cin-miR-4071-5p	novel-cin-miR-4071-5p	CP093351.1	34644944	34645024	+	Novel	21	0	0	0	29	19
novel-cin-miR-4077a-5p	novel-cin-miR-4077a-5p	CP093346.1	38919864	38919934	+	Novel	3	0	0	0	0	0
novel-cin-miR-4092-3p	novel-cin-miR-4092-3p	CP093351.1	30762346	30762399	+	Novel	0	0	9	17	0	0
novel-cin-miR-4147-3p	novel-cin-miR-4147-3p	CP093345.1	60445987	60446049	-	Novel	41	52	0	0	0	0
novel-cin-miR-4158-5p	novel-cin-miR-4158-5p	CP093349.1	39848539	39848606	+	Novel	0	0	0	0	77	127
novel-cin-miR-4168-3p	novel-cin-miR-4168-3p	CP093350.1	7836793	7836866	+	Novel	37	23	66	78	31	48
novel-cin-miR-5598-5p	novel-cin-miR-5598-5p	CP093349.1	41408778	41408853	-	Novel	0	0	0	21	0	0
novel-cja-miR-9921	novel-cja-miR-9921	CP093351.1	9057964	9058014	-	Novel	0	0	0	7	0	0
novel-cli-miR-9649-3p	novel-cli-miR-9649-3p	CP093344.1	51284165	51284213	+	Novel	0	18	0	0	0	0
novel-cme-miR164b	novel-cme-miR164b	CP093348.1	16690300	16690382	-	Novel	6	0	0	0	0	0
novel-cqu-miR-285-5p	novel-cqu-miR-285-5p	CP093347.1	47107201	47107247	-	Novel	44	0	0	0	0	0
novel-cre-miR1148.2	novel-cre-miR1148.2	CP093343.1	1862013	1862064	-	Novel	0	0	0	0	0	26
novel-cre-miR1153-5p.2	novel-cre-miR1153-5p.2	CP093348.1	30722931	30723019	-	Novel	33	0	0	0	0	0
novel-cre-miR1170.2	novel-cre-miR1170.2	CP093348.1	38105770	38105809	+	Novel	0	7	0	0	0	0
novel-cre-miR1172.2	novel-cre-miR1172.2	CP093345.1	50130315	50130360	-	Novel	0	0	11	9	0	0
novel-cre-miR909.2	novel-cre-miR909.2	CP093343.1	55985872	55985933	+	Novel	73	0	0	0	0	205
novel-cre-miR913-3p	novel-cre-miR913-3p	CP093346.1	25699188	25699241	-	Novel	0	0	0	0	7	0
novel-cst-miR11332	novel-cst-miR11332	CP093349.1	35786882	35786958	-	Novel	0	22	0	11	9	0
novel-mir-24	novel-mir-24	CP093344.1	51613263	51613313	-	Novel	0	0	15	0	0	0
novel-mir-25	novel-mir-25	CP093345.1	58860101	58860146	-	Novel	0	0	0	0	35	0
novel-mir-26	novel-mir-26	CP093345.1	58925511	58925583	-	Novel	24	0	0	0	0	0
novel-mir-27	novel-mir-27	CP093346.1	46987486	46987570	+	Novel	0	0	0	0	0	18
novel-ddi-miR-7095-3p	novel-ddi-miR-7095-3p	CP093348.1	31747221	31747267	-	Novel	6	0	0	0	0	0
novel-der-miR-311b-5p	novel-der-miR-311b-5p	CP093350.1	12805621	12805681	-	Novel	0	11	0	0	0	0
novel-der-miR-9691-5p	novel-der-miR-9691-5p	CP093351.1	21065904	21065952	-	Novel	70	91	0	0	6	0
novel-dme-miR-1012-3p	novel-dme-miR-1012-3p	CP093346.1	24455547	24455639	+	Novel	17	0	0	0	0	25
novel-dme-miR-2496-5p	novel-dme-miR-2496-5p	CP093346.1	28674065	28674148	+	Novel	0	31	0	0	0	0
novel-dme-miR-2501-5p	novel-dme-miR-2501-5p	CP093346.1	33551799	33551843	-	Novel	0	481	0	0	0	0
novel-dme-miR-281-1-5p	novel-dme-miR-281-1-5p	CP093347.1	40437723	40437802	-	Novel	0	8	0	0	0	0
novel-dme-miR-286-5p	novel-dme-miR-286-5p	CP093348.1	37787550	37787633	-	Novel	0	9	0	0	9	0
novel-dme-miR-315-5p	novel-dme-miR-315-5p	CP093346.1	25734159	25734211	-	Novel	0	0	5	6	0	0
novel-dme-miR-4948-3p	novel-dme-miR-4948-3p	CP093345.1	2604528	2604580	-	Novel	9	0	0	0	0	0
novel-dme-miR-4952-5p	novel-dme-miR-4952-5p	CP093347.1	9756027	9756083	+	Novel	0	6	0	0	0	0
novel-dme-miR-4956-3p	novel-dme-miR-4956-3p	CP093343.1	41889086	41889130	+	Novel	0	0	0	11	0	0
novel-dme-miR-9380-3p	novel-dme-miR-9380-3p	CP093348.1	12879650	12879713	+	Novel	9	0	0	0	0	0
novel-dme-miR-967-3p	novel-dme-miR-967-3p	CP093343.1	674347	674406	-	Novel	0	0	19	0	0	0
novel-dmo-miR-306-3p	novel-dmo-miR-306-3p	CP093344.1	49731657	49731702	-	Novel	0	0	0	87	0	0
novel-dps-miR-2576	novel-dps-miR-2576	CP093344.1	37224825	37224877	-	Novel	0	20	0	6	0	0
novel-dqu-miR-750-5p	novel-dqu-miR-750-5p	CP093347.1	2718925	2719003	-	Novel	0	0	0	5	0	0
novel-dre-miR-461	novel-dre-miR-461	CP093345.1	60844885	60844960	+	Novel	37	0	60	0	0	29
novel-dre-miR-735-5p	novel-dre-miR-735-5p	CP093346.1	32144606	32144668	-	Novel	6	0	0	0	0	0
novel-dsi-miR-2580	novel-dsi-miR-2580	CP093345.1	10708616	10708682	-	Novel	0	0	0	9	0	0
novel-dsi-miR-964-3p	novel-dsi-miR-964-3p	CP093343.1	42674240	42674302	-	Novel	0	0	3	0	0	0
novel-dsi-miR-991-5p	novel-dsi-miR-991-5p	CP093343.1	34370954	34371041	+	Novel	5	0	0	0	0	0
novel-dvi-miR-286-5p	novel-dvi-miR-286-5p	CP093345.1	61696505	61696604	+	Novel	0	0	0	41	0	0
novel-dvi-miR-9542d-3p	novel-dvi-miR-9542d-3p	CP093344.1	52610126	52610195	-	Novel	0	0	0	0	0	22
novel-dvi-miR-9696a-5p	novel-dvi-miR-9696a-5p	CP093345.1	53104533	53104602	+	Novel	0	0	114	75	143	126
novel-dya-miR-9681-5p	novel-dya-miR-9681-5p	CP093346.1	45266388	45266467	+	Novel	221	204	111	121	134	161
novel-ebv-miR-BART20-3p	novel-ebv-miR-BART20-3p	CP093344.1	43733446	43733517	+	Novel	0	0	16	24	0	0
novel-ebv-miR-BART5-3p	novel-ebv-miR-BART5-3p	CP093345.1	50725391	50725435	-	Novel	5	0	0	0	0	0
novel-ebv-miR-BHRF1-2-5p	novel-ebv-miR-BHRF1-2-5p	CP093344.1	38462330	38462398	+	Novel	0	0	0	12	0	24
novel-eca-miR-1543	novel-eca-miR-1543	CP093349.1	3211283	3211339	-	Novel	146	0	0	0	28	0
novel-eca-miR-492	novel-eca-miR-492	CP093348.1	38714562	38714609	+	Novel	0	19	0	0	0	0
novel-eca-miR-8984	novel-eca-miR-8984	CP093343.1	47137178	47137219	+	Novel	40	0	0	0	0	0
novel-eca-miR-9128	novel-eca-miR-9128	CP093345.1	11843171	11843221	-	Novel	46	37	0	0	0	0
novel-eel-miR-11059-5p	novel-eel-miR-11059-5p	CP093346.1	37311759	37311845	+	Novel	0	0	0	4	0	0
novel-eel-miR-11061-3p	novel-eel-miR-11061-3p	CP093350.1	27043496	27043577	+	Novel	0	0	0	8	0	0
novel-efu-miR-9209c	novel-efu-miR-9209c	CP093347.1	44233083	44233127	-	Novel	189	221	7	8	8	0
novel-efu-miR-9225	novel-efu-miR-9225	CP093347.1	3889383	3889474	-	Novel	0	0	93	47	61	92
novel-egr-miR-1992-5p	novel-egr-miR-1992-5p	CP093345.1	55090750	55090820	-	Novel	0	4	0	0	0	0
novel-esi-miR3454f-3p	novel-esi-miR3454f-3p	CP093345.1	52398937	52398986	+	Novel	10	0	0	0	0	0
novel-esi-miR8619	novel-esi-miR8619	CP093343.1	49407228	49407277	+	Novel	0	30	0	0	0	0
novel-eun-miR10211b-3p	novel-eun-miR10211b-3p	CP093350.1	21678302	21678352	+	Novel	0	0	0	0	3	0
novel-mir-28	novel-mir-28	CP093344.1	14313784	14313860	+	Novel	0	0	8	0	0	0
novel-mir-29	novel-mir-29	CP093350.1	30068104	30068156	+	Novel	0	28	0	0	0	0
novel-mir-30	novel-mir-30	CP093348.1	4713259	4713316	+	Novel	0	0	25	0	0	0
novel-mir-31	novel-mir-31	CP093345.1	44315164	44315211	-	Novel	0	0	0	0	3	0
novel-mir-32	novel-mir-32	CP093344.1	49757669	49757725	-	Novel	0	0	0	0	0	491
novel-mir-33	novel-mir-33	CP093351.1	32912537	32912597	+	Novel	0	45	0	0	0	0
novel-gga-miR-10585-5p	novel-gga-miR-10585-5p	CP093348.1	5207343	5207394	+	Novel	21	0	0	0	0	0
novel-gga-miR-1453	novel-gga-miR-1453	CP093347.1	31720766	31720840	+	Novel	31	0	0	0	0	0
novel-gga-miR-1456-5p	novel-gga-miR-1456-5p	CP093347.1	45017784	45017826	+	Novel	0	10	0	0	0	0
novel-gga-miR-1552-3p	novel-gga-miR-1552-3p	CP093347.1	40424694	40424749	+	Novel	0	0	0	0	6	0
novel-gga-miR-1595-5p	novel-gga-miR-1595-5p	CP093347.1	37127017	37127090	-	Novel	0	80	0	0	50	172
novel-gga-miR-1610	novel-gga-miR-1610	CP093345.1	54287205	54287257	-	Novel	13	0	0	0	0	0
novel-gga-miR-1658-3p	novel-gga-miR-1658-3p	CP093350.1	9117666	9117733	-	Novel	12	0	0	0	0	0
novel-gga-miR-1752	novel-gga-miR-1752	CP093346.1	39171926	39172010	-	Novel	0	0	0	12	0	0
novel-gga-miR-1762	novel-gga-miR-1762	CP093346.1	26457867	26457951	+	Novel	20	25	5	14	4	7
novel-gga-miR-1799	novel-gga-miR-1799	CP093347.1	35687606	35687691	+	Novel	0	0	521	713	891	1189
novel-gga-miR-1845	novel-gga-miR-1845	CP093346.1	36411373	36411419	-	Novel	11	0	0	0	0	0
novel-gga-miR-30b-3p	novel-gga-miR-30b-3p	CP093348.1	10104736	10104773	+	Novel	112	140	0	21	0	0
novel-gga-miR-449c-3p	novel-gga-miR-449c-3p	CP093344.1	58014697	58014781	-	Novel	0	0	0	5	0	0
novel-gga-miR-6557-3p	novel-gga-miR-6557-3p	CP093344.1	38301066	38301120	-	Novel	16	0	0	0	0	0
novel-gga-miR-6567-5p	novel-gga-miR-6567-5p	CP093344.1	49179800	49179844	-	Novel	45	0	0	0	0	0
novel-gga-miR-6687-3p	novel-gga-miR-6687-3p	CP093343.1	487992	488035	+	Novel	885	0	0	0	0	0
novel-gga-miR-6698-3p	novel-gga-miR-6698-3p	CP093346.1	39558129	39558171	+	Novel	0	0	0	0	7	0
novel-mir-34	novel-mir-34	CP093346.1	28545687	28545747	+	Novel	0	0	0	0	23	0
novel-mir-35	novel-mir-35	CP093343.1	672621	672672	+	Novel	12	19	0	0	0	0
novel-mir-36	novel-mir-36	CP093347.1	7930029	7930081	-	Novel	83	0	0	0	0	0
novel-ghr-miR7502	novel-ghr-miR7502	CP093351.1	29937333	29937379	+	Novel	0	0	0	31	0	0
novel-gma-miR5030b	novel-gma-miR5030b	CP093347.1	6911536	6911620	+	Novel	0	40	0	0	0	60
novel-gma-miR5679	novel-gma-miR5679	CP093347.1	17785920	17785967	-	Novel	0	0	128	0	82	208
novel-gma-miR9735	novel-gma-miR9735	CP093343.1	22963412	22963471	-	Novel	0	16	0	0	0	18
novel-gmo-miR-20a-3-3p	novel-gmo-miR-20a-3-3p	CP093343.1	665417	665504	-	Novel	0	12	0	0	0	0
novel-gra-miR7494d	novel-gra-miR7494d	CP093343.1	49615978	49616027	-	Novel	5	0	6	5	0	0
novel-gra-miR8632	novel-gra-miR8632	CP093348.1	38990078	38990146	+	Novel	0	52	77	94	0	108
novel-gra-miR8784	novel-gra-miR8784	CP093349.1	13847040	13847116	-	Novel	0	0	0	34	0	0
novel-gsa-miR-277b-5p	novel-gsa-miR-277b-5p	CP093344.1	53919319	53919369	+	Novel	0	0	28	0	0	0
novel-gsa-miR-2a-5p	novel-gsa-miR-2a-5p	CP093350.1	30949270	30949320	+	Novel	0	0	0	6	14	8
novel-mir-37	novel-mir-37	CP093346.1	43376966	43377018	-	Novel	0	10	0	0	0	0
novel-mir-38	novel-mir-38	CP093350.1	1000920	1000957	+	Novel	108	0	0	0	0	0
novel-hcmv-miR-UL112-3p	novel-hcmv-miR-UL112-3p	CP093347.1	30755705	30755766	-	Novel	7	8	0	0	0	0
novel-hcmv-miR-UL70-3p	novel-hcmv-miR-UL70-3p	CP093343.1	21213727	21213777	-	Novel	0	0	0	0	27	0
novel-hco-miR-5938	novel-hco-miR-5938	CP093343.1	49722965	49723031	+	Novel	0	0	0	0	0	5
novel-hco-miR-5949	novel-hco-miR-5949	CP093347.1	37036042	37036113	-	Novel	0	0	0	0	0	4
novel-hpo-miR-10103-3p	novel-hpo-miR-10103-3p	CP093347.1	26941541	26941587	-	Novel	18	24	0	0	0	0
novel-hpo-miR-10157-5p	novel-hpo-miR-10157-5p	CP093343.1	384605	384672	-	Novel	0	10	0	0	0	0
novel-hpo-miR-232a-5p	novel-hpo-miR-232a-5p	CP093345.1	55407635	55407695	-	Novel	4886	5251	3457	0	6007	0
novel-hsa-miR-1224-5p	novel-hsa-miR-1224-5p	CP093350.1	12657875	12657965	-	Novel	0	0	0	0	7	0
novel-hsa-miR-1268a	novel-hsa-miR-1268a	CP093347.1	47099179	47099244	+	Novel	6	13	0	0	0	0
novel-hsa-miR-146b-3p	novel-hsa-miR-146b-3p	CP093345.1	13869510	13869583	-	Novel	0	0	19	0	26	0
novel-hsa-miR-193b-5p	novel-hsa-miR-193b-5p	CP093352.1	145846	145897	+	Novel	12	19	0	0	0	0
novel-hsa-miR-28-5p	novel-hsa-miR-28-5p	CP093350.1	26892413	26892460	+	Novel	0	0	13	0	14	20
novel-hsa-miR-29b-1-5p	novel-hsa-miR-29b-1-5p	CP093348.1	27322788	27322861	-	Novel	0	0	0	0	4	0
novel-hsa-miR-3120-5p	novel-hsa-miR-3120-5p	CP093343.1	20243838	20243878	-	Novel	0	0	7	0	0	9
novel-hsa-miR-3192-3p	novel-hsa-miR-3192-3p	CP093347.1	39570912	39570956	+	Novel	0	0	0	0	0	9
novel-hsa-miR-3605-5p	novel-hsa-miR-3605-5p	CP093349.1	39387945	39388031	+	Novel	0	0	0	4	0	0
novel-hsa-miR-3615	novel-hsa-miR-3615	CP093349.1	3680083	3680145	-	Novel	0	0	17	22	0	0
novel-hsa-miR-3619-3p	novel-hsa-miR-3619-3p	CP093345.1	59606228	59606271	+	Novel	0	0	7	0	6	0
novel-hsa-miR-376a-5p	novel-hsa-miR-376a-5p	CP093344.1	33672618	33672706	+	Novel	11481	15566	6194	5538	7800	15795
novel-hsa-miR-3918	novel-hsa-miR-3918	CP093348.1	20749168	20749215	-	Novel	0	0	10	0	0	18
novel-hsa-miR-4283	novel-hsa-miR-4283	CP093349.1	10316102	10316153	+	Novel	18	10	0	0	0	0
novel-hsa-miR-4421	novel-hsa-miR-4421	CP093344.1	44840890	44840975	-	Novel	15	0	0	0	0	0
novel-hsa-miR-448	novel-hsa-miR-448	CP093346.1	30746047	30746127	-	Novel	180	202	0	0	0	0
novel-hsa-miR-4508	novel-hsa-miR-4508	CP093348.1	31864612	31864669	+	Novel	0	42	0	0	0	0
novel-hsa-miR-4512	novel-hsa-miR-4512	CP093351.1	30275252	30275311	-	Novel	0	5	0	0	0	0
novel-hsa-miR-4533	novel-hsa-miR-4533	CP093346.1	11034920	11034976	-	Novel	0	0	0	10	0	0
novel-hsa-miR-4535	novel-hsa-miR-4535	CP093343.1	44588311	44588361	+	Novel	0	0	3	4	0	0
novel-hsa-miR-4638-5p	novel-hsa-miR-4638-5p	CP093349.1	3680085	3680143	-	Novel	0	0	0	0	0	33
novel-hsa-miR-4652-3p	novel-hsa-miR-4652-3p	CP093347.1	40817714	40817806	+	Novel	0	0	0	0	16	0
novel-hsa-miR-4687-3p	novel-hsa-miR-4687-3p	CP093345.1	47863146	47863191	-	Novel	0	19	0	0	0	0
novel-hsa-miR-4740-5p	novel-hsa-miR-4740-5p	CP093343.1	48491343	48491394	-	Novel	0	0	0	0	0	11
novel-hsa-miR-4747-5p	novel-hsa-miR-4747-5p	CP093345.1	16303200	16303269	-	Novel	0	7	0	0	0	0
novel-hsa-miR-4775	novel-hsa-miR-4775	CP093345.1	12896841	12896891	+	Novel	5	0	3	7	0	0
novel-hsa-miR-514a-3p	novel-hsa-miR-514a-3p	CP093348.1	31230676	31230733	-	Novel	9	0	0	0	0	0
novel-hsa-miR-516b-3p	novel-hsa-miR-516b-3p	CP093345.1	7563932	7563982	-	Novel	11	0	0	0	0	0
novel-hsa-miR-516b-5p	novel-hsa-miR-516b-5p	CP093343.1	46882634	46882708	+	Novel	16	0	0	5	0	0
novel-hsa-miR-553	novel-hsa-miR-553	CP093345.1	59043013	59043082	+	Novel	22	40	71	54	0	0
novel-hsa-miR-5580-5p	novel-hsa-miR-5580-5p	CP093347.1	37493211	37493264	-	Novel	120	127	0	0	0	0
novel-hsa-miR-5690	novel-hsa-miR-5690	CP093348.1	5604548	5604612	-	Novel	0	0	0	3	0	0
novel-hsa-miR-636	novel-hsa-miR-636	CP093346.1	29475272	29475321	+	Novel	0	0	0	10	0	0
novel-hsa-miR-647	novel-hsa-miR-647	CP093349.1	41415050	41415109	+	Novel	18	0	10	21	0	18
novel-hsa-miR-651-5p	novel-hsa-miR-651-5p	CP093353.1	16091	16148	-	Novel	10	0	0	0	0	0
novel-hsa-miR-670-5p	novel-hsa-miR-670-5p	CP093351.1	30292775	30292861	+	Novel	0	0	3	0	0	0
novel-hsa-miR-6731-3p	novel-hsa-miR-6731-3p	CP093347.1	6911536	6911620	+	Novel	19	0	0	0	0	0
novel-hsa-miR-6734-3p	novel-hsa-miR-6734-3p	CP093343.1	411642	411724	-	Novel	0	0	0	0	9	0
novel-hsa-miR-6743-3p	novel-hsa-miR-6743-3p	CP093346.1	48957137	48957192	+	Novel	0	0	0	0	0	7
novel-hsa-miR-6826-5p	novel-hsa-miR-6826-5p	CP093344.1	45882694	45882772	+	Novel	10	0	0	0	0	0
novel-hsa-miR-6834-5p	novel-hsa-miR-6834-5p	CP093346.1	48198142	48198195	-	Novel	0	0	0	0	3	0
novel-hsa-miR-6890-5p	novel-hsa-miR-6890-5p	CP093344.1	49875294	49875392	-	Novel	0	0	0	31	0	0
novel-hsa-miR-7161-3p	novel-hsa-miR-7161-3p	CP093343.1	588612	588679	+	Novel	0	0	78	0	88	69
novel-hsa-miR-7848-3p	novel-hsa-miR-7848-3p	CP093351.1	43335408	43335486	+	Novel	0	0	4	0	0	0
novel-hsa-miR-8056	novel-hsa-miR-8056	CP093343.1	5762261	5762311	-	Novel	0	0	0	9	0	0
novel-hsa-miR-885-3p	novel-hsa-miR-885-3p	CP093349.1	730247	730296	-	Novel	0	0	0	0	0	5
novel-hsa-miR-889-3p	novel-hsa-miR-889-3p	CP093347.1	35503652	35503695	-	Novel	0	0	0	555	0	0
novel-hsa-miR-96-5p	novel-hsa-miR-96-5p	CP093348.1	36045273	36045333	+	Novel	0	0	6	0	0	0
novel-hsv1-miR-H3-3p	novel-hsv1-miR-H3-3p	CP093343.1	36157664	36157753	+	Novel	0	0	0	0	18	0
novel-iltv-miR-I6-3p	novel-iltv-miR-I6-3p	CP093344.1	34122989	34123041	-	Novel	5	0	0	0	0	0
novel-isc-miR-5310	novel-isc-miR-5310	CP093348.1	20453679	20453723	-	Novel	9	15	0	0	0	0
novel-lja-miR11177-5p	novel-lja-miR11177-5p	CP093345.1	43503817	43503868	-	Novel	0	9	0	0	0	0
novel-lmi-miR-10-3p	novel-lmi-miR-10-3p	CP093343.1	52911251	52911313	-	Novel	4	0	0	0	0	0
novel-mcmv-miR-m108-2-3p	novel-mcmv-miR-m108-2-3p	CP093351.1	32557760	32557836	-	Novel	16	0	0	0	0	0
novel-mco-miR-12069-3p	novel-mco-miR-12069-3p	CP093350.1	26897173	26897239	+	Novel	4	0	0	0	0	0
novel-mdm-miR7120a-5p	novel-mdm-miR7120a-5p	CP093343.1	43743926	43744011	+	Novel	27	0	0	0	0	0
novel-mdo-miR-12297b-5p	novel-mdo-miR-12297b-5p	CP093349.1	34800723	34800767	+	Novel	7	7	0	0	0	0
novel-mdo-miR-12333-3p	novel-mdo-miR-12333-3p	CP093350.1	15440194	15440235	-	Novel	6	0	0	0	0	0
novel-mdo-miR-12374-3p	novel-mdo-miR-12374-3p	CP093353.1	123924	124011	+	Novel	16	0	0	0	0	0
novel-mdo-miR-151	novel-mdo-miR-151	CP093343.1	55925322	55925409	+	Novel	11	0	0	0	0	0
novel-mdo-miR-1542-1-5p	novel-mdo-miR-1542-1-5p	CP093347.1	8155335	8155407	-	Novel	0	14	0	0	0	0
novel-mdo-miR-1546-5p	novel-mdo-miR-1546-5p	CP093349.1	5649144	5649233	+	Novel	0	0	5	0	0	0
novel-mdo-miR-1643a-3p	novel-mdo-miR-1643a-3p	CP093350.1	19928209	19928246	-	Novel	0	6	0	0	0	0
novel-mdo-miR-7246-3p	novel-mdo-miR-7246-3p	CP093344.1	39110461	39110549	-	Novel	64	50	0	53	0	0
novel-mdo-miR-7330-5p	novel-mdo-miR-7330-5p	CP093344.1	33324737	33324793	-	Novel	75	0	0	0	0	0
novel-mdo-miR-7346-3p	novel-mdo-miR-7346-3p	CP093350.1	23253332	23253417	-	Novel	0	0	10	0	0	0
novel-mdo-miR-7380-5p	novel-mdo-miR-7380-5p	CP093343.1	43153005	43153051	+	Novel	0	16	0	0	0	0
novel-mdo-miR-7381-3p	novel-mdo-miR-7381-3p	CP093348.1	14080689	14080725	+	Novel	18	0	0	0	0	0
novel-mdo-miR-7385e-3p	novel-mdo-miR-7385e-3p	CP093351.1	157874	157957	-	Novel	0	0	0	0	0	16
novel-mdo-miR-7387-3p	novel-mdo-miR-7387-3p	CP093344.1	46253113	46253205	+	Novel	0	0	0	0	94	0
novel-mdv2-miR-M14-3p	novel-mdv2-miR-M14-3p	CP093345.1	59724386	59724456	+	Novel	5	0	0	0	0	0
novel-mdv2-miR-M26-5p	novel-mdv2-miR-M26-5p	CP093349.1	5639197	5639261	+	Novel	0	18	0	0	0	0
novel-mle-miR-252a-3p	novel-mle-miR-252a-3p	CP093351.1	10779085	10779170	-	Novel	0	0	0	9	0	11
novel-mml-miR-942-3p	novel-mml-miR-942-3p	CP093348.1	22694301	22694354	+	Novel	0	0	0	4	0	4
novel-mmu-miR-130b-5p	novel-mmu-miR-130b-5p	CP093343.1	256629	256677	+	Novel	0	15	0	0	0	0
novel-mmu-miR-1958	novel-mmu-miR-1958	CP093352.1	32307	32364	-	Novel	0	0	0	3	0	0
novel-mmu-miR-2137	novel-mmu-miR-2137	CP093349.1	4517837	4517886	-	Novel	19	31	0	0	0	0
novel-mmu-miR-3064-5p	novel-mmu-miR-3064-5p	CP093349.1	41415050	41415109	+	Novel	0	0	0	0	7	0
novel-mmu-miR-3077-3p	novel-mmu-miR-3077-3p	CP093346.1	39529398	39529478	-	Novel	0	185	0	0	0	0
novel-mmu-miR-3091-5p	novel-mmu-miR-3091-5p	CP093344.1	56927668	56927721	+	Novel	0	0	0	0	10	0
novel-mmu-miR-30b-3p	novel-mmu-miR-30b-3p	CP093346.1	35247800	35247849	-	Novel	0	0	0	0	0	5
novel-mmu-miR-346-3p	novel-mmu-miR-346-3p	CP093344.1	48998602	48998683	-	Novel	0	0	0	3	0	0
novel-mmu-miR-3544-5p	novel-mmu-miR-3544-5p	CP093349.1	39820737	39820791	-	Novel	0	0	0	0	10	0
novel-mmu-miR-3620-3p	novel-mmu-miR-3620-3p	CP093343.1	3547305	3547367	-	Novel	0	63	0	0	0	0
novel-mmu-miR-376a-3p	novel-mmu-miR-376a-3p	CP093345.1	63593252	63593326	-	Novel	0	39	24	0	0	0
novel-mmu-miR-376b-5p	novel-mmu-miR-376b-5p	CP093347.1	34169042	34169109	+	Novel	5	0	0	0	0	0
novel-mmu-miR-380-3p	novel-mmu-miR-380-3p	CP093348.1	39530489	39530561	+	Novel	3	0	0	0	0	0
novel-mmu-miR-380-5p	novel-mmu-miR-380-5p	CP093343.1	24655971	24656049	-	Novel	164	0	0	0	0	0
novel-mmu-miR-433-5p	novel-mmu-miR-433-5p	CP093345.1	5579612	5579666	-	Novel	6	0	0	0	0	0
novel-mmu-miR-463-3p	novel-mmu-miR-463-3p	CP093346.1	50032128	50032172	+	Novel	8	0	0	0	0	0
novel-mmu-miR-466d-5p	novel-mmu-miR-466d-5p	CP093343.1	42370851	42370917	-	Novel	44	49	0	0	45	152
novel-mmu-miR-5110	novel-mmu-miR-5110	CP093348.1	31758986	31759034	+	Novel	60	53	0	0	0	0
novel-mmu-miR-5121	novel-mmu-miR-5121	CP093343.1	27957755	27957804	-	Novel	14	0	0	0	0	0
novel-mmu-miR-546	novel-mmu-miR-546	CP093350.1	12984463	12984527	-	Novel	0	0	0	31	0	0
novel-mmu-miR-5615-5p	novel-mmu-miR-5615-5p	CP093351.1	44365192	44365275	-	Novel	0	0	0	149	0	0
novel-mmu-miR-6336	novel-mmu-miR-6336	CP093348.1	6117928	6117971	+	Novel	13	0	0	0	0	0
novel-mmu-miR-6918-3p	novel-mmu-miR-6918-3p	CP093350.1	8422735	8422801	-	Novel	0	0	0	30	35	0
novel-mmu-miR-694	novel-mmu-miR-694	CP093349.1	13800522	13800575	-	Novel	0	7	0	0	0	0
novel-mmu-miR-7080-5p	novel-mmu-miR-7080-5p	CP093344.1	41850595	41850668	+	Novel	0	51	0	0	0	0
novel-mmu-miR-741-3p	novel-mmu-miR-741-3p	CP093346.1	50535074	50535118	+	Novel	9	0	0	0	0	0
novel-mmu-miR-96-3p	novel-mmu-miR-96-3p	CP093347.1	631235	631323	+	Novel	0	5	0	0	0	0
novel-mtr-miR2089-3p	novel-mtr-miR2089-3p	CP093343.1	41889086	41889130	+	Novel	0	0	7	0	0	0
novel-mtr-miR2661	novel-mtr-miR2661	CP093350.1	22782497	22782547	-	Novel	13	19	0	0	0	0
novel-mtr-miR5255	novel-mtr-miR5255	CP093347.1	10369486	10369551	-	Novel	7	0	0	0	0	0
novel-mtr-miR5273	novel-mtr-miR5273	CP093348.1	26116078	26116127	-	Novel	8	14	0	0	0	0
novel-mtr-miR7697-5p	novel-mtr-miR7697-5p	CP093344.1	47972704	47972756	+	Novel	0	0	4	0	0	0
novel-nta-miR6162	novel-nta-miR6162	CP093347.1	3901259	3901335	-	Novel	0	0	0	14	0	0
novel-nve-miR-2027-5p	novel-nve-miR-2027-5p	CP093351.1	37245034	37245115	-	Novel	0	14	0	0	0	0
novel-nve-miR-2034-3p	novel-nve-miR-2034-3p	CP093349.1	41285937	41285995	-	Novel	0	0	5	7	4	0
novel-nve-miR-2050-5p	novel-nve-miR-2050-5p	CP093344.1	43262995	43263041	-	Novel	0	0	0	0	7	11
novel-nvi-miR-263b	novel-nvi-miR-263b	CP093348.1	22848947	22849010	+	Novel	0	0	11	0	0	0
novel-oan-miR-1346	novel-oan-miR-1346	CP093344.1	39681771	39681819	-	Novel	5	0	0	0	0	0
novel-oan-miR-1400-5p	novel-oan-miR-1400-5p	CP093345.1	5705110	5705178	-	Novel	0	0	0	0	0	78
novel-oan-miR-1402	novel-oan-miR-1402	CP093346.1	14546432	14546513	-	Novel	0	0	0	5	0	0
novel-oan-miR-1421ag-5p	novel-oan-miR-1421ag-5p	CP093348.1	1872563	1872609	+	Novel	0	0	69531	67969	0	93648
novel-oan-miR-1422e-5p	novel-oan-miR-1422e-5p	CP093351.1	44601884	44601947	+	Novel	0	0	0	0	0	9
novel-oan-miR-7401-5p	novel-oan-miR-7401-5p	CP093347.1	34171662	34171704	-	Novel	0	0	31	0	0	0
novel-ocu-miR-582-3p	novel-ocu-miR-582-3p	CP093345.1	57061399	57061468	-	Novel	0	0	10	0	0	0
novel-oni-miR-10762	novel-oni-miR-10762	CP093347.1	45086163	45086252	+	Novel	10	0	16	0	0	0
novel-oni-miR-10809	novel-oni-miR-10809	CP093349.1	34431842	34431900	-	Novel	0	0	2	0	0	0
novel-osa-miR1846a-5p	novel-osa-miR1846a-5p	CP093349.1	3211642	3211723	+	Novel	0	0	48	0	61	58
novel-osa-miR1872	novel-osa-miR1872	CP093344.1	13301311	13301369	-	Novel	0	54	0	0	0	0
novel-osa-miR1882a	novel-osa-miR1882a	CP093346.1	36582774	36582843	-	Novel	0	0	11	19	11	22
novel-osa-miR2931	novel-osa-miR2931	CP093347.1	30464417	30464505	+	Novel	0	26	0	0	0	0
novel-osa-miR395u	novel-osa-miR395u	CP093351.1	10364041	10364099	-	Novel	17	0	0	0	0	0
novel-osa-miR396e-5p	novel-osa-miR396e-5p	CP093346.1	45674158	45674199	-	Novel	0	0	0	87	252	127
novel-osa-miR440	novel-osa-miR440	CP093345.1	49210700	49210779	-	Novel	12	0	0	0	0	0
novel-osa-miR444a-3p.1	novel-osa-miR444a-3p.1	CP093346.1	37032631	37032681	+	Novel	0	26	0	0	6	0
novel-osa-miR5161	novel-osa-miR5161	CP093343.1	55801915	55801964	+	Novel	0	5	0	0	0	0
novel-osa-miR5798	novel-osa-miR5798	CP093348.1	36691641	36691711	-	Novel	0	0	0	0	9	0
novel-pab-miR11409b	novel-pab-miR11409b	CP093347.1	28167189	28167255	+	Novel	0	0	0	0	0	8
novel-pab-miR11409d	novel-pab-miR11409d	CP093348.1	8004392	8004441	+	Novel	0	0	0	6	0	0
novel-pab-miR11445a	novel-pab-miR11445a	CP093350.1	28530733	28530791	-	Novel	0	0	0	4	0	0
novel-pab-miR3696	novel-pab-miR3696	CP093345.1	8816476	8816545	+	Novel	45	83	174	161	228	275
novel-pab-miR482j	novel-pab-miR482j	CP093346.1	39047439	39047491	-	Novel	0	0	8	0	0	11
novel-pab-miR482n	novel-pab-miR482n	CP093347.1	43139913	43139987	+	Novel	9	10	0	0	0	0
novel-pal-miR-10011-5p	novel-pal-miR-10011-5p	CP093344.1	30659108	30659172	+	Novel	0	9	0	0	0	0
novel-pal-miR-433-5p	novel-pal-miR-433-5p	CP093348.1	32984167	32984211	-	Novel	18	0	0	0	0	0
novel-pal-miR-760-5p	novel-pal-miR-760-5p	CP093350.1	26397077	26397160	+	Novel	0	12	0	0	0	0
novel-pal-miR-9988-5p	novel-pal-miR-9988-5p	CP093349.1	5803753	5803828	+	Novel	5	0	0	0	0	0
novel-pal-miR-9997-3p	novel-pal-miR-9997-3p	CP093347.1	32349614	32349702	-	Novel	0	0	3	0	0	15
novel-peu-miR2916	novel-peu-miR2916	CP093345.1	8630772	8630825	-	Novel	0	12	0	0	0	0
novel-pma-miR-430b	novel-pma-miR-430b	CP093343.1	460402	460477	+	Novel	5	0	28	0	0	0
novel-ppc-miR-2253c-5p	novel-ppc-miR-2253c-5p	CP093347.1	30087977	30088031	+	Novel	21	0	0	0	0	0
novel-ppc-miR-8249-5p	novel-ppc-miR-8249-5p	CP093347.1	7405593	7405650	-	Novel	75	0	0	0	0	26
novel-ppc-miR-8258-3p	novel-ppc-miR-8258-3p	CP093343.1	2980278	2980349	-	Novel	11	12	0	0	0	0
novel-ppc-miR-8268-3p	novel-ppc-miR-8268-3p	CP093345.1	45814794	45814848	-	Novel	0	0	0	0	3	0
novel-ppc-miR-8276-3p	novel-ppc-miR-8276-3p	CP093343.1	332379	332466	+	Novel	0	22	0	0	0	29
novel-ppc-miR-8308-5p	novel-ppc-miR-8308-5p	CP093346.1	21620439	21620489	-	Novel	0	0	0	53	0	48
novel-ppc-miR-8317b-5p	novel-ppc-miR-8317b-5p	CP093343.1	8983069	8983147	+	Novel	83	0	0	0	0	0
novel-ppc-miR-8326-5p	novel-ppc-miR-8326-5p	CP093347.1	5350370	5350449	-	Novel	0	0	57	0	0	0
novel-ppc-miR-8348-5p	novel-ppc-miR-8348-5p	CP093350.1	30949273	30949317	+	Novel	22	18	0	0	0	0
novel-ppe-miR8129-3p	novel-ppe-miR8129-3p	CP093345.1	36420977	36421024	-	Novel	39	58	49	45	0	33
novel-ppt-miR1069-5p	novel-ppt-miR1069-5p	CP093344.1	40793732	40793793	+	Novel	0	0	22	0	31	0
novel-ppt-miR1077-5p	novel-ppt-miR1077-5p	CP093351.1	26030876	26030945	-	Novel	0	17	6	5	0	0
novel-ppt-miR1078	novel-ppt-miR1078	CP093350.1	29499885	29499936	-	Novel	14	0	0	0	0	0
novel-ppt-miR11317	novel-ppt-miR11317	CP093350.1	22838533	22838579	+	Novel	79	109	0	0	0	0
novel-ppt-miR319a	novel-ppt-miR319a	CP093348.1	37787568	37787615	-	Novel	92	0	41	0	0	0
novel-ppy-miR-1305	novel-ppy-miR-1305	CP093347.1	37598558	37598641	+	Novel	26	0	0	0	0	0
novel-prd-miR-37-5p	novel-prd-miR-37-5p	CP093344.1	56695498	56695550	-	Novel	7	0	0	0	0	0
novel-prd-miR-7930-3p	novel-prd-miR-7930-3p	CP093351.1	26031192	26031280	-	Novel	22	0	0	9	0	0
novel-pta-miR948	novel-pta-miR948	CP093343.1	41568393	41568449	-	Novel	0	0	0	0	8	0
novel-ptc-miR171l-3p	novel-ptc-miR171l-3p	CP093346.1	36566908	36566990	+	Novel	87	44	0	0	7	31
novel-ptc-miR319i	novel-ptc-miR319i	CP093347.1	14138953	14139003	-	Novel	120	0	0	0	0	0
novel-ptc-miR396f	novel-ptc-miR396f	CP093348.1	31484118	31484199	+	Novel	100835	112761	18060	34899	11611	21306
novel-ptc-miR408-5p	novel-ptc-miR408-5p	CP093350.1	31076172	31076233	+	Novel	0	31	0	0	0	0
novel-ptc-miR474c	novel-ptc-miR474c	CP093343.1	42674241	42674300	-	Novel	9	0	0	0	0	0
novel-ptc-miR475a-3p	novel-ptc-miR475a-3p	CP093344.1	33879689	33879742	+	Novel	0	53	0	0	0	0
novel-ptc-miR477e-5p	novel-ptc-miR477e-5p	CP093344.1	14313607	14313694	+	Novel	157	166	19	24	8	6
novel-pte-miR-11943-3p	novel-pte-miR-11943-3p	CP093344.1	54956957	54957009	-	Novel	490	395	525	555	613	1145
novel-pte-miR-2b-5p	novel-pte-miR-2b-5p	CP093347.1	37201790	37201839	-	Novel	11	0	0	0	0	0
novel-pte-miR-2g-5p	novel-pte-miR-2g-5p	CP093351.1	5819531	5819606	+	Novel	13	0	0	0	0	0
novel-ptr-miR-6132	novel-ptr-miR-6132	CP093348.1	20749167	20749216	-	Novel	23	0	0	0	0	0
novel-pxy-miR-8522	novel-pxy-miR-8522	CP093344.1	48028524	48028584	-	Novel	0	0	17	0	0	0
novel-rgl-miR5574	novel-rgl-miR5574	CP093345.1	36858410	36858464	-	Novel	0	0	56	0	0	0
novel-rno-miR-325-5p	novel-rno-miR-325-5p	CP093348.1	14368439	14368520	+	Novel	0	0	4	0	0	0
novel-rno-miR-337-3p	novel-rno-miR-337-3p	CP093346.1	46987484	46987566	-	Novel	2436	3127	1920	1885	829	1806
novel-rno-miR-338-5p	novel-rno-miR-338-5p	CP093344.1	29900001	29900076	+	Novel	0	0	32	0	0	0
novel-rno-miR-344a-5p	novel-rno-miR-344a-5p	CP093346.1	41378555	41378605	+	Novel	0	0	0	3	0	0
novel-rno-miR-352	novel-rno-miR-352	CP093350.1	11426663	11426723	+	Novel	0	0	21	0	0	0
novel-rno-miR-3546	novel-rno-miR-3546	CP093346.1	45567356	45567421	-	Novel	0	34	5	9	0	0
novel-rno-miR-3595	novel-rno-miR-3595	CP093343.1	40821666	40821720	+	Novel	13	0	0	0	0	0
novel-rno-miR-450a-3p	novel-rno-miR-450a-3p	CP093344.1	36871331	36871401	+	Novel	0	0	0	16	0	0
novel-rno-miR-6332	novel-rno-miR-6332	CP093350.1	27941279	27941331	-	Novel	4	0	0	0	0	0
novel-sbi-miR397-3p	novel-sbi-miR397-3p	CP093345.1	59277358	59277425	+	Novel	0	0	0	0	0	4
novel-sbi-miR6222-5p	novel-sbi-miR6222-5p	CP093347.1	36085996	36086064	+	Novel	0	0	0	3	0	0
novel-sbi-miR821b	novel-sbi-miR821b	CP093347.1	29590421	29590464	+	Novel	0	0	10	0	0	0
novel-sja-miR-3488	novel-sja-miR-3488	CP093343.1	2162167	2162221	+	Novel	34	0	0	0	0	0
novel-sja-miR-3505	novel-sja-miR-3505	CP093345.1	55432602	55432691	-	Novel	45	20	11	8	4	11
novel-sko-miR-4835-3p	novel-sko-miR-4835-3p	CP093349.1	3211642	3211723	+	Novel	63	0	0	0	0	0
novel-sko-miR-4835-5p	novel-sko-miR-4835-5p	CP093348.1	27952046	27952095	-	Novel	69	58	12	15	0	0
novel-sma-miR-8454-5p	novel-sma-miR-8454-5p	CP093343.1	373938	373991	-	Novel	0	261	0	0	186	0
novel-sma-miR-8462-3p	novel-sma-miR-8462-3p	CP093345.1	61565515	61565596	+	Novel	47	0	0	12	0	0
novel-sme-miR-31b-1-3p	novel-sme-miR-31b-1-3p	CP093345.1	36436096	36436155	+	Novel	0	0	0	15	0	0
novel-smo-miR1092	novel-smo-miR1092	CP093346.1	41555435	41555522	-	Novel	54	0	9	0	5	0
novel-smo-miR1094a	novel-smo-miR1094a	CP093346.1	32238006	32238060	-	Novel	17	0	0	0	0	0
novel-spu-miR-375	novel-spu-miR-375	CP093345.1	3914191	3914279	-	Novel	4	0	0	0	0	0
novel-ssa-miR-219c-3p	novel-ssa-miR-219c-3p	CP093346.1	49951134	49951186	+	Novel	7	0	0	0	0	0
novel-ssa-miR-301c-5p	novel-ssa-miR-301c-5p	CP093346.1	25734158	25734212	-	Novel	5	0	0	0	0	0
novel-ssa-miR-723-5p	novel-ssa-miR-723-5p	CP093350.1	31610735	31610797	+	Novel	3	0	0	0	0	0
novel-ssc-miR-4331-3p	novel-ssc-miR-4331-3p	CP093347.1	17485504	17485554	+	Novel	0	0	0	5	0	0
novel-ssc-miR-9819-5p	novel-ssc-miR-9819-5p	CP093344.1	14403994	14404079	+	Novel	0	0	8	0	0	0
novel-str-miR-8369-5p	novel-str-miR-8369-5p	CP093344.1	38462902	38462963	+	Novel	0	44	78	81	99	0
novel-stu-miR398b-3p	novel-stu-miR398b-3p	CP093348.1	5894535	5894589	-	Novel	10	0	0	0	0	0
novel-stu-miR8038a-3p	novel-stu-miR8038a-3p	CP093345.1	44616890	44616966	-	Novel	7	0	0	0	0	0
novel-tae-miR9679-5p	novel-tae-miR9679-5p	CP093349.1	1957248	1957339	-	Novel	0	8	0	0	0	0
novel-tca-miR-11-5p	novel-tca-miR-11-5p	CP093347.1	42653262	42653313	+	Novel	0	17	0	0	0	0
novel-tca-miR-263a-3p	novel-tca-miR-263a-3p	CP093351.1	26031046	26031110	-	Novel	0	0	0	0	0	70
novel-tca-miR-3809-3p	novel-tca-miR-3809-3p	CP093348.1	25116604	25116686	-	Novel	10	0	0	0	0	0
novel-tca-miR-3811a-3-5p	novel-tca-miR-3811a-3-5p	CP093347.1	28025243	28025297	-	Novel	83	0	0	0	0	0
novel-tca-miR-3893-5p	novel-tca-miR-3893-5p	CP093350.1	28643973	28644025	-	Novel	8	0	0	0	0	0
novel-tca-miR-3895-5p	novel-tca-miR-3895-5p	CP093350.1	15032370	15032434	-	Novel	0	0	0	4	0	0
novel-tgu-miR-1467-3p	novel-tgu-miR-1467-3p	CP093343.1	51693579	51693649	-	Novel	0	6	0	0	0	0
novel-tgu-miR-2962-3p	novel-tgu-miR-2962-3p	CP093350.1	26397075	26397159	+	Novel	7	0	0	0	0	0
novel-tgu-miR-2970-5p	novel-tgu-miR-2970-5p	CP093343.1	48326511	48326559	-	Novel	0	20	0	0	0	0
novel-tgu-miR-2991	novel-tgu-miR-2991	CP093351.1	34557886	34557928	-	Novel	0	0	0	12	0	0
novel-tgu-miR-425-3p	novel-tgu-miR-425-3p	CP093350.1	935270	935351	-	Novel	7	0	0	0	0	0
novel-mir-39	novel-mir-39	CP093347.1	33851293	33851367	-	Novel	0	0	17	0	0	0
novel-mir-40	novel-mir-40	CP093348.1	17216113	17216183	+	Novel	11	23	0	0	0	0
novel-mir-41	novel-mir-41	CP093344.1	35799803	35799847	+	Novel	29	0	0	0	0	0
novel-mir-42	novel-mir-42	CP093345.1	57947070	57947157	+	Novel	18	112	0	70	0	0
novel-mir-43	novel-mir-43	CP093351.1	9001042	9001129	+	Novel	0	0	0	0	0	16
novel-mir-44	novel-mir-44	CP093347.1	6911535	6911620	+	Novel	0	0	0	0	31	0
novel-mir-45	novel-mir-45	CP093349.1	13847040	13847115	-	Novel	68	37	0	0	0	0
novel-mir-46	novel-mir-46	CP093349.1	6149294	6149356	-	Novel	17	0	0	0	0	0
novel-mir-47	novel-mir-47	CP093343.1	34031626	34031666	-	Novel	0	9	0	0	0	0
novel-mir-48	novel-mir-48	CP093343.1	35050860	35050938	+	Novel	0	0	26	35	0	0
novel-mir-49	novel-mir-49	CP093351.1	32381649	32381697	+	Novel	0	19	0	0	0	0
novel-mir-50	novel-mir-50	CP093344.1	41379827	41379908	+	Novel	36	0	116	272	0	0
novel-mir-51	novel-mir-51	CP093344.1	41379827	41379908	+	Novel	0	46	0	0	0	0
novel-mir-52	novel-mir-52	CP093344.1	32860847	32860898	+	Novel	0	0	119	123	0	0
novel-mir-53	novel-mir-53	CP093353.1	74384	74430	+	Novel	0	312	0	0	0	0
novel-mir-54	novel-mir-54	CP093347.1	35687720	35687804	+	Novel	0	0	0	3	0	0
novel-mir-55	novel-mir-55	CP093343.1	5762264	5762314	+	Novel	0	0	0	9	0	0
novel-mir-56	novel-mir-56	CP093343.1	31945223	31945296	+	Novel	41	0	0	0	0	0
novel-mir-57	novel-mir-57	CP093350.1	14965729	14965798	+	Novel	0	0	0	16	0	0
novel-mir-58	novel-mir-58	CP093343.1	54324276	54324348	+	Novel	0	0	10	0	0	0
novel-mir-59	novel-mir-59	CP093347.1	34587362	34587437	-	Novel	0	216	106	90	0	0
novel-mir-60	novel-mir-60	CP093349.1	39243086	39243161	+	Novel	242	0	0	0	0	0
novel-mir-61	novel-mir-61	CP093348.1	25306107	25306174	+	Novel	52	0	0	0	0	0
novel-mir-62	novel-mir-62	CP093350.1	32236058	32236129	+	Novel	0	0	20	27	0	0
novel-mir-63	novel-mir-63	CP093344.1	34533808	34533855	+	Novel	41	52	0	0	0	0
novel-mir-64	novel-mir-64	CP093345.1	842135	842226	+	Novel	617	792	622	725	853	1091
novel-mir-65	novel-mir-65	CP093344.1	52610125	52610196	-	Novel	0	0	0	27	0	0
novel-mir-66	novel-mir-66	CP093343.1	26011256	26011338	+	Novel	0	0	0	57	0	0
novel-mir-67	novel-mir-67	CP093345.1	247756	247831	+	Novel	0	0	0	24	0	0
novel-mir-68	novel-mir-68	CP093345.1	53067293	53067342	-	Novel	29	0	0	0	0	0
novel-mir-69	novel-mir-69	CP093345.1	60431244	60431291	-	Novel	13	0	0	0	0	0
novel-mir-70	novel-mir-70	CP093349.1	25983025	25983115	+	Novel	72	0	0	0	0	0
novel-mir-71	novel-mir-71	CP093348.1	39945222	39945266	+	Novel	0	0	0	0	270	0
novel-mir-72	novel-mir-72	CP093351.1	4976919	4976982	+	Novel	0	0	0	70	0	0
novel-mir-73	novel-mir-73	CP093347.1	34587359	34587440	-	Novel	0	0	0	0	46	0
novel-vca-miR393-3p	novel-vca-miR393-3p	CP093347.1	12099559	12099608	-	Novel	0	0	0	0	0	11
