# Supplementary material for: Synthetic Mimics of Wound-Induced Carrot MicroRNAs Affect Lipid Metabolism in Cultured Adipocytes
Source: Nutrients. 2025 Sep 10;17(18):2919. doi: 10.3390/nu17182919 (PMC12472842; doi:10.3390/nu17182919)
Supplement: Supplementary file 1 [file nutrients-17-02919-s001.zip › Supplementary_2_diff_all_T0_T24_T48.xlsx]

## Sheet: diff_all_T0_T24
geneid	target_gene	target_name	T0.1.L4_counts_norm	T0.1.L5_counts_norm	T24.1.L4_counts_norm	T24.1.L5_counts_norm	baseMean	log2FoldChange	pvalue	trend
novel-gga-miR-6687-3p	gnl|USDA|mrna.DCAR_100481,gnl|USDA|mrna.DCAR_100760,gnl|USDA|mrna.DCAR_100995,gnl|USDA|mrna.DCAR_101492,gnl|USDA|mrna.DCAR_102280,gnl|USDA|mrna.DCAR_102346,gnl|USDA|mrna.DCAR_103622,gnl|USDA|mrna.DCAR_103808,gnl|USDA|mrna.DCAR_206146,gnl|USDA|mrna.DCAR_207433,gnl|USDA|mrna.DCAR_209219,gnl|USDA|mrna.DCAR_310374,gnl|USDA|mrna.DCAR_311152,gnl|USDA|mrna.DCAR_311198,gnl|USDA|mrna.DCAR_311384,gnl|USDA|…	-,-,-,-,-,-,-,-,-,-,-,-,-,-,-,-,-,-,-,-,-,-,-,-,-,-,-,-,-,-,-,-,-,-,-,-,-,-,-,-,-,-,-,-,-,-,-,-,-,-,-,-,-,-,-,-,-,-,-,-,-,-,-,-,-,-,-...	682.078	0	0	0	170.519	23.1525	9.22E-07	DOWN
novel-cca-miR6109	gnl|USDA|mrna.DCAR_100364,gnl|USDA|mrna.DCAR_100404,gnl|USDA|mrna.DCAR_100551,gnl|USDA|mrna.DCAR_100982,gnl|USDA|mrna.DCAR_101332,gnl|USDA|mrna.DCAR_101660,gnl|USDA|mrna.DCAR_102165,gnl|USDA|mrna.DCAR_102232,gnl|USDA|mrna.DCAR_102598,gnl|USDA|mrna.DCAR_103136,gnl|USDA|mrna.DCAR_104046,gnl|USDA|mrna.DCAR_104047,gnl|USDA|mrna.DCAR_104273,gnl|USDA|mrna.DCAR_105135,gnl|USDA|mrna.DCAR_205234,gnl|USDA|…	-,-,-,-,-,-,-,-,-,-,-,-,-,-,-,-,-,-,-,-,-,-,-,-,-,-,-,-,-,-,-,-,-,-,-,-,-,-,-,-,-,-,-,-,-,-,-,-,-,-,-,-,-,-,-,-,-,-,-,-,-,-,-,-,-,-,-,-,-,-,-,-,-,-,-,-,-,-,-,-,-,-,-,-,-,-,-,-,-,-,-,-,-,-,-,-,-,-...	926.392	0	0	0	231.598	23.5812	6.25E-07	DOWN
novel-dme-miR-2501-5p	gnl|USDA|mrna.DCAR_100983,gnl|USDA|mrna.DCAR_101108,gnl|USDA|mrna.DCAR_101325,gnl|USDA|mrna.DCAR_101425,gnl|USDA|mrna.DCAR_101703,gnl|USDA|mrna.DCAR_102087,gnl|USDA|mrna.DCAR_102398,gnl|USDA|mrna.DCAR_102452,gnl|USDA|mrna.DCAR_102677,gnl|USDA|mrna.DCAR_103374,gnl|USDA|mrna.DCAR_103412,gnl|USDA|mrna.DCAR_103637,gnl|USDA|mrna.DCAR_104062,gnl|USDA|mrna.DCAR_104244,gnl|USDA|mrna.DCAR_104594,gnl|USDA|…	-,-,-,-,-,-,-,-,-,-,-,-,-,-,-,-,-,-,-,-,-,-,-,-,-,-,-,-,-,-,-,-,-,-,-,-,-,-,-,-,-,-,-,-,-,-,-,-,-,-,-,-,-,-,-,-,-,-,-,-,-,-,-,-,-,-,-,-,-,-,-,-,-,-,-,-,-,-,-,-,-,-,-,-,-,-,-,-,-,-,-,-,-,-,-,-,-,-,-,-,-,-,-,-,-,-,-,-,-,-,-,-,-,-,-,-,-,-,-...	0	341.875	0	0	85.4687	22.1369	2.33E-06	DOWN
novel-der-miR-9691-5p	gnl|USDA|mrna.DCAR_100585,gnl|USDA|mrna.DCAR_313688,gnl|USDA|mrna.DCAR_416974,gnl|USDA|mrna.DCAR_520699,gnl|USDA|mrna.DCAR_623261,gnl|USDA|mrna.DCAR_623573,gnl|USDA|mrna.DCAR_623764,gnl|USDA|mrna.DCAR_833008...	-,-,-,-,-,-,-,-...	53.9496	64.679	0	0	29.6572	7.91456	0.0480822	DOWN
novel-ppt-miR11317	gnl|USDA|mrna.DCAR_100084,gnl|USDA|mrna.DCAR_100293,gnl|USDA|mrna.DCAR_100354,gnl|USDA|mrna.DCAR_100392,gnl|USDA|mrna.DCAR_100503,gnl|USDA|mrna.DCAR_100518,gnl|USDA|mrna.DCAR_100558,gnl|USDA|mrna.DCAR_100664,gnl|USDA|mrna.DCAR_100823,gnl|USDA|mrna.DCAR_100845,gnl|USDA|mrna.DCAR_100850,gnl|USDA|mrna.DCAR_100953,gnl|USDA|mrna.DCAR_100981,gnl|USDA|mrna.DCAR_101129,gnl|USDA|mrna.DCAR_101164,gnl|USDA|…	-,-,-,-,-,-,-,-,-,-,-,-,-,-,-,-,-,-,-,-,-,-,-,-,-,-,-,-,-,-,-,-,-,-,-,-,-,-,-,-,-,-,-,-,-,-,-,-,-,-,-,-,-,-,-,-,-,-,-,-,-,-,-,-,-,-,-,-,-,-,-,-,-,-,-,-,-,-,-,-,-,-,-,-,-,-,-,-,-,-,-,-,-,-,-,-,-,-,-,-,-,-,-,-,-,-,-,-,-,-,-,-,-,-,-,-,-,-,-,-,-,-,-,-,-,-,-,-,-,-,-,-,-,-,-,-,-,-,-,-,-,-,-,-,-,-,-,-,-,-,-,-,-,-,-,-,-,-,-,-,-,-,-,-,-,-,-,-,-,-,-,-,-,-,-,-,-,-,-,-,-,-,-,-,-,-,-,-,-,-,-,-,-,-,-,-,-,-,-,-…	60.886	77.4726	0	0	34.5897	8.13652	0.0419292	DOWN
novel-hsa-miR-5580-5p	gnl|USDA|mrna.DCAR_310217,gnl|USDA|mrna.DCAR_417208,gnl|USDA|mrna.DCAR_934806...	-,-,-...	92.4851	90.2663	0	0	45.6878	8.53797	0.0324612	DOWN
novel-hsa-miR-448	gnl|USDA|mrna.DCAR_100322,gnl|USDA|mrna.DCAR_100638,gnl|USDA|mrna.DCAR_100742,gnl|USDA|mrna.DCAR_100920,gnl|USDA|mrna.DCAR_101012,gnl|USDA|mrna.DCAR_101390,gnl|USDA|mrna.DCAR_101454,gnl|USDA|mrna.DCAR_101478,gnl|USDA|mrna.DCAR_101654,gnl|USDA|mrna.DCAR_101757,gnl|USDA|mrna.DCAR_101934,gnl|USDA|mrna.DCAR_101976,gnl|USDA|mrna.DCAR_102086,gnl|USDA|mrna.DCAR_102352,gnl|USDA|mrna.DCAR_102381,gnl|USDA|…	-,-,-,-,-,-,-,-,-,-,-,-,-,-,-,-,-,-,-,-,-,-,-,-,-,-,-,-,-,-,-,-,-,-,-,-,-,-,-,-,-,-,-,-,-,-,-,-,-,-,-,-,-,-,-,-,-,-,-,-,-,-,-,-,-,-,-,-,-,-,-,-,-,-,-,-,-,-,-,-,-,-,-,-,-,-,-,-,-,-,-,-,-,-,-,-,-,-,-,-,-,-,-,-,-,-,-,-,-,-,-,-,-,-,-,-,-,-,-,-,-,-,-,-,-,-,-,-,-,-,-,-,-,-,-,-,-,-,-,-,-,-,-,-,-,-,-,-,-,-,-,-,-,-,-,-,-,-,-,-,-,-,-,-,-,-,-,-,-,-,-,-,-,-,-,-,-,-,-,-,-,-,-,-,-,-,-,-,-,-,-,-,-,-,-,-,-,-,-,-…	138.728	143.573	0	0	70.5752	9.16531	0.0214419	DOWN
novel-bta-miR-507-3p	gnl|USDA|mrna.DCAR_100055,gnl|USDA|mrna.DCAR_100101,gnl|USDA|mrna.DCAR_100149,gnl|USDA|mrna.DCAR_100152,gnl|USDA|mrna.DCAR_100194,gnl|USDA|mrna.DCAR_100298,gnl|USDA|mrna.DCAR_100706,gnl|USDA|mrna.DCAR_101042,gnl|USDA|mrna.DCAR_101047,gnl|USDA|mrna.DCAR_101548,gnl|USDA|mrna.DCAR_101663,gnl|USDA|mrna.DCAR_101703,gnl|USDA|mrna.DCAR_101913,gnl|USDA|mrna.DCAR_101947,gnl|USDA|mrna.DCAR_102032,gnl|USDA|…	-,-,-,-,-,-,-,-,-,-,-,-,-,-,-,-,-,-,-,-,-,-,-,-,-,-,-,-,-,-,-,-,-,-,-,-,-,-,-,-,-,-,-,-,-,-,-,-,-,-,-,-,-,-,-,-,-,-,-,-,-,-,-,-,-,-,-,-,-,-,-,-,-,-,-,-,-,-,-,-,-,-,-,-,-,-,-,-,-,-,-,-,-,-,-,-,-,-,-,-,-,-,-,-,-,-,-,-,-,-,-,-,-,-,-,-,-,-,-,-,-,-,-,-,-,-,-,-,-,-,-,-,-,-,-,-,-,-,-,-,-,-,-,-,-,-,-,-,-,-,-,-,-,-,-,-,-,-,-,-,-,-,-,-,-,-,-,-,-,-,-,-,-,-,-,-,-,-,-,-,-,-,-,-,-,-,-,-,-,-,-,-,-,-,-,-,-,-,-,-…	137.186	150.681	0	0	71.9667	9.19348	0.0210401	DOWN
novel-bta-miR-2450b	gnl|USDA|mrna.DCAR_101101,gnl|USDA|mrna.DCAR_101326,gnl|USDA|mrna.DCAR_101667,gnl|USDA|mrna.DCAR_102238,gnl|USDA|mrna.DCAR_102854,gnl|USDA|mrna.DCAR_102864,gnl|USDA|mrna.DCAR_103902,gnl|USDA|mrna.DCAR_104187,gnl|USDA|mrna.DCAR_104904,gnl|USDA|mrna.DCAR_205602,gnl|USDA|mrna.DCAR_206267,gnl|USDA|mrna.DCAR_206449,gnl|USDA|mrna.DCAR_206910,gnl|USDA|mrna.DCAR_206911,gnl|USDA|mrna.DCAR_206912,gnl|USDA|…	-,-,-,-,-,-,-,-,-,-,-,-,-,-,-,-,-,-,-,-,-,-,-,-,-,-,-,-,-,-,-,-,-,-,-,-,-,-,-,-,-,-,-,-,-,-,-,-,-,-,-,-,-,-,-,-,-,-,-,-,-,-,-,-,-,-,-,-,-...	216.569	186.219	0	0	100.697	9.67809	0.0150535	DOWN
novel-hsa-miR-889-3p	gnl|USDA|mrna.DCAR_100317,gnl|USDA|mrna.DCAR_100923,gnl|USDA|mrna.DCAR_100940,gnl|USDA|mrna.DCAR_100981,gnl|USDA|mrna.DCAR_101580,gnl|USDA|mrna.DCAR_101768,gnl|USDA|mrna.DCAR_102344,gnl|USDA|mrna.DCAR_102363,gnl|USDA|mrna.DCAR_102626,gnl|USDA|mrna.DCAR_102805,gnl|USDA|mrna.DCAR_103344,gnl|USDA|mrna.DCAR_103606,gnl|USDA|mrna.DCAR_104004,gnl|USDA|mrna.DCAR_104669,gnl|USDA|mrna.DCAR_104945,gnl|USDA|…	-,-,-,-,-,-,-,-,-,-,-,-,-,-,-,-,-,-,-,-,-,-,-,-,-,-,-,-,-,-,-,-,-,-,-,-,-,-,-,-,-,-,-,-,-,-,-,-,-,-,-,-,-,-,-,-,-,-,-,-,-,-,-,-,-,-,-,-,-,-,-,-,-,-,-,-,-,-,-,-,-,-,-,-,-,-,-,-,-,-,-,-,-,-,-,-,-,-,-,-,-,-,-,-,-,-,-,-,-,-,-,-,-,-,-,-,-,-,-,-,-,-,-,-,-,-,-,-,-,-,-,-,-,-,-,-,-,-,-,-,-,-,-,-,-,-,-,-,-,-,-,-,-,-,-,-,-...	0	0	0	701.344	175.336	-24.6656	1.42E-07	UP
novel-oan-miR-1421ag-5p	gnl|USDA|mrna.DCAR_101329,gnl|USDA|mrna.DCAR_101623,gnl|USDA|mrna.DCAR_101675,gnl|USDA|mrna.DCAR_102109,gnl|USDA|mrna.DCAR_102456,gnl|USDA|mrna.DCAR_102816,gnl|USDA|mrna.DCAR_103537,gnl|USDA|mrna.DCAR_103653,gnl|USDA|mrna.DCAR_103743,gnl|USDA|mrna.DCAR_103839,gnl|USDA|mrna.DCAR_103958,gnl|USDA|mrna.DCAR_104004,gnl|USDA|mrna.DCAR_104284,gnl|USDA|mrna.DCAR_104291,gnl|USDA|mrna.DCAR_104775,gnl|USDA|…	-,-,-,-,-,-,-,-,-,-,-,-,-,-,-,-,-,-,-,-,-,-,-,-,-,-,-,-,-,-,-,-,-,-,-,-,-,-,-,-,-,-,-,-,-,-,-,-,-,-,-,-,-,-,-,-,-,-,-,-,-,-,-,-,-,-,-,-,-,-,-,-,-,-,-,-,-,-,-,-,-,-,-,-,-,-,-,-,-,-,-,-,-,-,-,-,-,-,-,-,-,-,-,-,-,-,-,-,-,-,-...	0	0	98262.6	85891.2	46038.5	-19.367	1.08E-06	UP
novel-gma-miR5679	gnl|USDA|mrna.DCAR_100465,gnl|USDA|mrna.DCAR_100713,gnl|USDA|mrna.DCAR_100815,gnl|USDA|mrna.DCAR_103256,gnl|USDA|mrna.DCAR_103819,gnl|USDA|mrna.DCAR_104947,gnl|USDA|mrna.DCAR_105047,gnl|USDA|mrna.DCAR_205679,gnl|USDA|mrna.DCAR_205691,gnl|USDA|mrna.DCAR_207244,gnl|USDA|mrna.DCAR_207352,gnl|USDA|mrna.DCAR_207497,gnl|USDA|mrna.DCAR_207737,gnl|USDA|mrna.DCAR_208967,gnl|USDA|mrna.DCAR_310234,gnl|USDA|…	-,-,-,-,-,-,-,-,-,-,-,-,-,-,-,-,-,-,-,-,-,-,-,-,-,-,-,-,-,-,-,-,-,-,-,-,-,-,-,-,-,-,-,-,-,-,-,-,-,-,-,-,-,-,-,-,-,-,-,-,-,-,-...	0	0	180.892	0	45.223	-9.37544	0.043547	UP
novel-bta-miR-2285i	gnl|USDA|mrna.DCAR_100470,gnl|USDA|mrna.DCAR_101813,gnl|USDA|mrna.DCAR_103099,gnl|USDA|mrna.DCAR_104609,gnl|USDA|mrna.DCAR_105212,gnl|USDA|mrna.DCAR_206901,gnl|USDA|mrna.DCAR_206902,gnl|USDA|mrna.DCAR_209652,gnl|USDA|mrna.DCAR_310352,gnl|USDA|mrna.DCAR_310870,gnl|USDA|mrna.DCAR_310912,gnl|USDA|mrna.DCAR_312288,gnl|USDA|mrna.DCAR_312540,gnl|USDA|mrna.DCAR_313198,gnl|USDA|mrna.DCAR_313750,gnl|USDA|…	-,-,-,-,-,-,-,-,-,-,-,-,-,-,-,-,-,-,-,-,-,-,-,-,-,-,-,-,-,-,-,-,-,-,-,-,-,-,-...	0	0	49.4627	27.801	19.3159	-8.14829	0.0431306	UP
novel-mmu-miR-5615-5p	gnl|USDA|mrna.DCAR_100078,gnl|USDA|mrna.DCAR_100150,gnl|USDA|mrna.DCAR_100296,gnl|USDA|mrna.DCAR_100907,gnl|USDA|mrna.DCAR_101193,gnl|USDA|mrna.DCAR_101282,gnl|USDA|mrna.DCAR_101435,gnl|USDA|mrna.DCAR_101519,gnl|USDA|mrna.DCAR_101983,gnl|USDA|mrna.DCAR_101985,gnl|USDA|mrna.DCAR_102001,gnl|USDA|mrna.DCAR_102129,gnl|USDA|mrna.DCAR_102739,gnl|USDA|mrna.DCAR_102763,gnl|USDA|mrna.DCAR_102838,gnl|USDA|…	-,-,-,-,-,-,-,-,-,-,-,-,-,-,-,-,-,-,-,-,-,-,-,-,-,-,-,-,-,-,-,-,-,-,-,-,-,-,-,-,-,-,-,-,-,-,-,-,-,-,-,-,-,-,-,-,-,-,-,-,-,-,-,-,-,-,-,-,-,-,-,-,-,-,-,-,-,-,-,-,-,-,-,-,-,-,-,-,-,-,-,-,-,-,-,-,-,-,-,-,-,-,-,-,-,-,-,-,-,-,-,-,-,-,-,-,-,-,-,-,-,-,-,-,-,-,-,-,-,-,-,-,-,-,-,-,-,-,-,-,-,-,-,-,-,-,-,-,-,-,-,-,-,-,-,-,-,-,-,-,-,-,-,-,-,-,-,-,-,-,-,-,-,-,-,-,-,-,-,-,-,-,-,-,-,-,-,-,-,-,-,-,-,-,-,-,-,-,-,-…	0	0	0	188.289	47.0722	-9.43351	0.0420665	UP
novel-mir-48	gnl|USDA|mrna.DCAR_100379,gnl|USDA|mrna.DCAR_100682,gnl|USDA|mrna.DCAR_100782,gnl|USDA|mrna.DCAR_101158,gnl|USDA|mrna.DCAR_101171,gnl|USDA|mrna.DCAR_101291,gnl|USDA|mrna.DCAR_101517,gnl|USDA|mrna.DCAR_101629,gnl|USDA|mrna.DCAR_102176,gnl|USDA|mrna.DCAR_102652,gnl|USDA|mrna.DCAR_102938,gnl|USDA|mrna.DCAR_103131,gnl|USDA|mrna.DCAR_103246,gnl|USDA|mrna.DCAR_103304,gnl|USDA|mrna.DCAR_103424,gnl|USDA|…	-,-,-,-,-,-,-,-,-,-,-,-,-,-,-,-,-,-,-,-,-,-,-,-,-,-,-,-,-,-,-,-,-,-,-,-,-,-,-,-,-,-,-,-,-,-,-,-,-,-,-,-,-,-,-,-,-,-,-,-,-,-,-,-,-,-,-,-,-,-,-,-,-,-,-,-,-,-,-,-,-,-,-,-,-,-,-,-,-,-,-,-,-,-,-,-,-,-,-,-,-,-,-,-,-,-,-,-,-,-,-,-,-,-,-,-,-,-,-,-,-,-,-,-,-,-,-,-,-,-,-...	0	0	36.7437	44.2289	20.2432	-8.21608	0.0410479	UP
novel-mir-5	gnl|USDA|mrna.DCAR_208545,gnl|USDA|mrna.DCAR_522276,gnl|USDA|mrna.DCAR_730254...	-,-,-...	0	0	0	200.926	50.2314	-9.52721	0.0401418	UP
novel-bmo-miR-3397	gnl|USDA|mrna.DCAR_100923,gnl|USDA|mrna.DCAR_100927,gnl|USDA|mrna.DCAR_105043,gnl|USDA|mrna.DCAR_206513,gnl|USDA|mrna.DCAR_416002,gnl|USDA|mrna.DCAR_417551,gnl|USDA|mrna.DCAR_730199,gnl|USDA|mrna.DCAR_935783...	-,-,-,-,-,-,-,-...	0	0	25.438	66.9752	23.1033	-8.40685	0.036953	UP
novel-efu-miR-9225	gnl|USDA|mrna.DCAR_102110,gnl|USDA|mrna.DCAR_729782,gnl|USDA|mrna.DCAR_830472,gnl|USDA|mrna.DCAR_830988...	-,-,-,-...	0	0	131.429	59.3931	47.7056	-9.45268	0.0181885	UP
novel-dvi-miR-9696a-5p	gnl|USDA|mrna.DCAR_101565,gnl|USDA|mrna.DCAR_101767,gnl|USDA|mrna.DCAR_101865,gnl|USDA|mrna.DCAR_102269,gnl|USDA|mrna.DCAR_102634,gnl|USDA|mrna.DCAR_103765,gnl|USDA|mrna.DCAR_104014,gnl|USDA|mrna.DCAR_104068,gnl|USDA|mrna.DCAR_104520,gnl|USDA|mrna.DCAR_205601,gnl|USDA|mrna.DCAR_205838,gnl|USDA|mrna.DCAR_205996,gnl|USDA|mrna.DCAR_206294,gnl|USDA|mrna.DCAR_207495,gnl|USDA|mrna.DCAR_208665,gnl|USDA|…	-,-,-,-,-,-,-,-,-,-,-,-,-,-,-,-,-,-,-,-,-,-,-,-,-,-,-,-,-,-,-,-,-,-,-,-,-,-,-,-,-,-,-,-,-,-,-,-,-,-,-,-,-,-...	0	0	161.107	94.7762	63.9708	-9.87595	0.0133562	UP
novel-mir-23	gnl|USDA|mrna.DCAR_101483,gnl|USDA|mrna.DCAR_105108,gnl|USDA|mrna.DCAR_205355,gnl|USDA|mrna.DCAR_207802,gnl|USDA|mrna.DCAR_208992,gnl|USDA|mrna.DCAR_208994,gnl|USDA|mrna.DCAR_310452,gnl|USDA|mrna.DCAR_313947,gnl|USDA|mrna.DCAR_314176,gnl|USDA|mrna.DCAR_414540,gnl|USDA|mrna.DCAR_416043,gnl|USDA|mrna.DCAR_416079,gnl|USDA|mrna.DCAR_417236,gnl|USDA|mrna.DCAR_417425,gnl|USDA|mrna.DCAR_519363,gnl|USDA|…	-,-,-,-,-,-,-,-,-,-,-,-,-,-,-,-,-,-,-,-,-,-,-,-,-,-,-,-...	0	0	104.578	198.398	75.7441	-10.1197	0.0112286	UP
novel-mir-52	gnl|USDA|mrna.DCAR_100356,gnl|USDA|mrna.DCAR_101087,gnl|USDA|mrna.DCAR_101427,gnl|USDA|mrna.DCAR_102821,gnl|USDA|mrna.DCAR_102826,gnl|USDA|mrna.DCAR_103382,gnl|USDA|mrna.DCAR_103665,gnl|USDA|mrna.DCAR_104021,gnl|USDA|mrna.DCAR_208721,gnl|USDA|mrna.DCAR_209106,gnl|USDA|mrna.DCAR_209152,gnl|USDA|mrna.DCAR_313202,gnl|USDA|mrna.DCAR_313371,gnl|USDA|mrna.DCAR_313450,gnl|USDA|mrna.DCAR_313736,gnl|USDA|…	-,-,-,-,-,-,-,-,-,-,-,-,-,-,-,-,-,-,-,-,-,-,-,-,-,-,-,-,-,-,-...	0	0	168.173	155.433	80.9015	-10.2147	0.0103427	UP
novel-gga-miR-1799	gnl|USDA|mrna.DCAR_100228,gnl|USDA|mrna.DCAR_100236,gnl|USDA|mrna.DCAR_100307,gnl|USDA|mrna.DCAR_100323,gnl|USDA|mrna.DCAR_100326,gnl|USDA|mrna.DCAR_100367,gnl|USDA|mrna.DCAR_100394,gnl|USDA|mrna.DCAR_100451,gnl|USDA|mrna.DCAR_100558,gnl|USDA|mrna.DCAR_100604,gnl|USDA|mrna.DCAR_100691,gnl|USDA|mrna.DCAR_100811,gnl|USDA|mrna.DCAR_100816,gnl|USDA|mrna.DCAR_100901,gnl|USDA|mrna.DCAR_100939,gnl|USDA|…	-,-,-,-,-,-,-,-,-,-,-,-,-,-,-,-,-,-,-,-,-,-,-,-,-,-,-,-,-,-,-,-,-,-,-,-,-,-,-,-,-,-,-,-,-,-,-,-,-,-,-,-,-,-,-,-,-,-,-,-,-,-,-,-,-,-,-,-,-,-,-,-,-,-,-,-,-,-,-,-,-,-,-,-,-,-,-,-,-,-,-,-,-,-,-,-,-,-,-,-,-,-,-,-,-,-,-,-,-,-,-,-,-,-,-,-,-,-,-,-,-,-,-,-,-,-,-,-,-,-,-,-,-,-,-,-,-,-,-,-,-,-,-,-,-,-,-,-,-,-,-,-,-,-,-,-,-,-,-,-,-,-,-,-,-,-,-,-,-,-,-,-,-,-,-,-,-,-,-,-,-,-,-,-,-,-,-,-,-,-,-,-,-,-,-,-,-,-,-,-…	0	0	736.288	901.006	409.323	-12.5537	0.00158394	UP
novel-aca-miR-5406-5p	gnl|USDA|mrna.DCAR_100418,gnl|USDA|mrna.DCAR_101047,gnl|USDA|mrna.DCAR_101812,gnl|USDA|mrna.DCAR_102113,gnl|USDA|mrna.DCAR_102115,gnl|USDA|mrna.DCAR_102271,gnl|USDA|mrna.DCAR_102382,gnl|USDA|mrna.DCAR_102486,gnl|USDA|mrna.DCAR_102899,gnl|USDA|mrna.DCAR_103145,gnl|USDA|mrna.DCAR_103435,gnl|USDA|mrna.DCAR_103637,gnl|USDA|mrna.DCAR_103963,gnl|USDA|mrna.DCAR_103979,gnl|USDA|mrna.DCAR_104411,gnl|USDA|…	-,-,-,-,-,-,-,-,-,-,-,-,-,-,-,-,-,-,-,-,-,-,-,-,-,-,-,-,-,-,-,-,-,-,-,-,-,-,-,-,-,-,-,-,-,-,-,-,-,-,-,-,-,-,-,-,-,-,-,-,-,-,-,-,-,-,-,-,-,-,-,-,-,-...	0	0	1937.52	1674.38	902.976	-13.6951	0.000565794	UP

## Sheet: diff_all_T0_T48
geneid	target_gene	target_name	T0.1.L4_counts_norm	T0.1.L5_counts_norm	T48.1.L1_counts_norm	T48.1.L6_counts_norm	baseMean	log2FoldChange	pvalue	trend
novel-cca-miR6109	gnl|USDA|mrna.DCAR_100364,gnl|USDA|mrna.DCAR_100404,gnl|USDA|mrna.DCAR_100551,gnl|USDA|mrna.DCAR_100982,gnl|USDA|mrna.DCAR_101332,gnl|USDA|mrna.DCAR_101660,gnl|USDA|mrna.DCAR_102165,gnl|USDA|mrna.DCAR_102232,gnl|USDA|mrna.DCAR_102598,gnl|USDA|mrna.DCAR_103136,gnl|USDA|mrna.DCAR_104046,gnl|USDA|mrna.DCAR_104047,gnl|USDA|mrna.DCAR_104273,gnl|USDA|mrna.DCAR_105135,gnl|USDA|mrna.DCAR_205234,gnl|USDA|…	-,-,-,-,-,-,-,-,-,-,-,-,-,-,-,-,-,-,-,-,-,-,-,-,-,-,-,-,-,-,-,-,-,-,-,-,-,-,-,-,-,-,-,-,-,-,-,-,-,-,-,-,-,-,-,-,-,-,-,-,-,-,-,-,-,-,-,-,-,-,-,-,-,-,-,-,-,-,-,-,-,-,-,-,-,-,-,-,-,-,-,-,-,-,-,-,-,-...	1010.06	0	0	0	252.514	24.0193	5.17E-07	DOWN
novel-gga-miR-6687-3p	gnl|USDA|mrna.DCAR_100481,gnl|USDA|mrna.DCAR_100760,gnl|USDA|mrna.DCAR_100995,gnl|USDA|mrna.DCAR_101492,gnl|USDA|mrna.DCAR_102280,gnl|USDA|mrna.DCAR_102346,gnl|USDA|mrna.DCAR_103622,gnl|USDA|mrna.DCAR_103808,gnl|USDA|mrna.DCAR_206146,gnl|USDA|mrna.DCAR_207433,gnl|USDA|mrna.DCAR_209219,gnl|USDA|mrna.DCAR_310374,gnl|USDA|mrna.DCAR_311152,gnl|USDA|mrna.DCAR_311198,gnl|USDA|mrna.DCAR_311384,gnl|USDA|…	-,-,-,-,-,-,-,-,-,-,-,-,-,-,-,-,-,-,-,-,-,-,-,-,-,-,-,-,-,-,-,-,-,-,-,-,-,-,-,-,-,-,-,-,-,-,-,-,-,-,-,-,-,-,-,-,-,-,-,-,-,-,-,-,-,-,-...	743.677	0	0	0	185.919	23.5921	8.20E-07	DOWN
novel-dme-miR-2501-5p	gnl|USDA|mrna.DCAR_100983,gnl|USDA|mrna.DCAR_101108,gnl|USDA|mrna.DCAR_101325,gnl|USDA|mrna.DCAR_101425,gnl|USDA|mrna.DCAR_101703,gnl|USDA|mrna.DCAR_102087,gnl|USDA|mrna.DCAR_102398,gnl|USDA|mrna.DCAR_102452,gnl|USDA|mrna.DCAR_102677,gnl|USDA|mrna.DCAR_103374,gnl|USDA|mrna.DCAR_103412,gnl|USDA|mrna.DCAR_103637,gnl|USDA|mrna.DCAR_104062,gnl|USDA|mrna.DCAR_104244,gnl|USDA|mrna.DCAR_104594,gnl|USDA|…	-,-,-,-,-,-,-,-,-,-,-,-,-,-,-,-,-,-,-,-,-,-,-,-,-,-,-,-,-,-,-,-,-,-,-,-,-,-,-,-,-,-,-,-,-,-,-,-,-,-,-,-,-,-,-,-,-,-,-,-,-,-,-,-,-,-,-,-,-,-,-,-,-,-,-,-,-,-,-,-,-,-,-,-,-,-,-,-,-,-,-,-,-,-,-,-,-,-,-,-,-,-,-,-,-,-,-,-,-,-,-,-,-,-,-,-,-,-,-...	0	383.981	0	0	95.9953	22.4698	2.66E-06	DOWN
novel-bta-miR-2450b	gnl|USDA|mrna.DCAR_101101,gnl|USDA|mrna.DCAR_101326,gnl|USDA|mrna.DCAR_101667,gnl|USDA|mrna.DCAR_102238,gnl|USDA|mrna.DCAR_102854,gnl|USDA|mrna.DCAR_102864,gnl|USDA|mrna.DCAR_103902,gnl|USDA|mrna.DCAR_104187,gnl|USDA|mrna.DCAR_104904,gnl|USDA|mrna.DCAR_205602,gnl|USDA|mrna.DCAR_206267,gnl|USDA|mrna.DCAR_206449,gnl|USDA|mrna.DCAR_206910,gnl|USDA|mrna.DCAR_206911,gnl|USDA|mrna.DCAR_206912,gnl|USDA|…	-,-,-,-,-,-,-,-,-,-,-,-,-,-,-,-,-,-,-,-,-,-,-,-,-,-,-,-,-,-,-,-,-,-,-,-,-,-,-,-,-,-,-,-,-,-,-,-,-,-,-,-,-,-,-,-,-,-,-,-,-,-,-,-,-,-,-,-,-...	236.128	209.154	0	0	111.321	10.117	4.04E-09	DOWN
novel-bta-miR-507-3p	gnl|USDA|mrna.DCAR_100055,gnl|USDA|mrna.DCAR_100101,gnl|USDA|mrna.DCAR_100149,gnl|USDA|mrna.DCAR_100152,gnl|USDA|mrna.DCAR_100194,gnl|USDA|mrna.DCAR_100298,gnl|USDA|mrna.DCAR_100706,gnl|USDA|mrna.DCAR_101042,gnl|USDA|mrna.DCAR_101047,gnl|USDA|mrna.DCAR_101548,gnl|USDA|mrna.DCAR_101663,gnl|USDA|mrna.DCAR_101703,gnl|USDA|mrna.DCAR_101913,gnl|USDA|mrna.DCAR_101947,gnl|USDA|mrna.DCAR_102032,gnl|USDA|…	-,-,-,-,-,-,-,-,-,-,-,-,-,-,-,-,-,-,-,-,-,-,-,-,-,-,-,-,-,-,-,-,-,-,-,-,-,-,-,-,-,-,-,-,-,-,-,-,-,-,-,-,-,-,-,-,-,-,-,-,-,-,-,-,-,-,-,-,-,-,-,-,-,-,-,-,-,-,-,-,-,-,-,-,-,-,-,-,-,-,-,-,-,-,-,-,-,-,-,-,-,-,-,-,-,-,-,-,-,-,-,-,-,-,-,-,-,-,-,-,-,-,-,-,-,-,-,-,-,-,-,-,-,-,-,-,-,-,-,-,-,-,-,-,-,-,-,-,-,-,-,-,-,-,-,-,-,-,-,-,-,-,-,-,-,-,-,-,-,-,-,-,-,-,-,-,-,-,-,-,-,-,-,-,-,-,-,-,-,-,-,-,-,-,-,-,-,-,-,-…	149.576	169.239	0	0	79.7037	9.63505	1.25E-07	DOWN
novel-hsa-miR-448	gnl|USDA|mrna.DCAR_100322,gnl|USDA|mrna.DCAR_100638,gnl|USDA|mrna.DCAR_100742,gnl|USDA|mrna.DCAR_100920,gnl|USDA|mrna.DCAR_101012,gnl|USDA|mrna.DCAR_101390,gnl|USDA|mrna.DCAR_101454,gnl|USDA|mrna.DCAR_101478,gnl|USDA|mrna.DCAR_101654,gnl|USDA|mrna.DCAR_101757,gnl|USDA|mrna.DCAR_101934,gnl|USDA|mrna.DCAR_101976,gnl|USDA|mrna.DCAR_102086,gnl|USDA|mrna.DCAR_102352,gnl|USDA|mrna.DCAR_102381,gnl|USDA|…	-,-,-,-,-,-,-,-,-,-,-,-,-,-,-,-,-,-,-,-,-,-,-,-,-,-,-,-,-,-,-,-,-,-,-,-,-,-,-,-,-,-,-,-,-,-,-,-,-,-,-,-,-,-,-,-,-,-,-,-,-,-,-,-,-,-,-,-,-,-,-,-,-,-,-,-,-,-,-,-,-,-,-,-,-,-,-,-,-,-,-,-,-,-,-,-,-,-,-,-,-,-,-,-,-,-,-,-,-,-,-,-,-,-,-,-,-,-,-,-,-,-,-,-,-,-,-,-,-,-,-,-,-,-,-,-,-,-,-,-,-,-,-,-,-,-,-,-,-,-,-,-,-,-,-,-,-,-,-,-,-,-,-,-,-,-,-,-,-,-,-,-,-,-,-,-,-,-,-,-,-,-,-,-,-,-,-,-,-,-,-,-,-,-,-,-,-,-,-,-…	151.256	161.256	0	0	78.1281	9.60624	1.50E-07	DOWN
novel-gga-miR-30b-3p	gnl|USDA|mrna.DCAR_100411,gnl|USDA|mrna.DCAR_100536,gnl|USDA|mrna.DCAR_100688,gnl|USDA|mrna.DCAR_100711,gnl|USDA|mrna.DCAR_100731,gnl|USDA|mrna.DCAR_100733,gnl|USDA|mrna.DCAR_100804,gnl|USDA|mrna.DCAR_100888,gnl|USDA|mrna.DCAR_101814,gnl|USDA|mrna.DCAR_101932,gnl|USDA|mrna.DCAR_102137,gnl|USDA|mrna.DCAR_102307,gnl|USDA|mrna.DCAR_102335,gnl|USDA|mrna.DCAR_102344,gnl|USDA|mrna.DCAR_102461,gnl|USDA|…	-,-,-,-,-,-,-,-,-,-,-,-,-,-,-,-,-,-,-,-,-,-,-,-,-,-,-,-,-,-,-,-,-,-,-,-,-,-,-,-,-,-,-,-,-,-,-,-,-,-,-,-,-,-,-,-,-,-,-,-,-,-,-,-,-,-,-,-,-,-,-,-,-,-,-,-,-,-,-,-,-,-,-,-,-,-,-,-,-,-,-,-,-,-,-,-,-,-,-,-,-,-,-,-,-,-,-,-,-,-,-,-,-,-,-,-,-,-,-,-,-,-,-,-,-,-,-,-,-,-,-,-,-,-,-,-,-,-,-,-,-,-,-,-,-,-,-,-,-,-,-,-,-,-,-,-,-,-,-,-,-,-,-,-,-,-,-,-,-,-,-,-,-,-,-,-,-,-,-,-,-,-,-,-,-,-,-,-,-,-,-,-,-,-,-,-,-,-,-,-…	94.1151	111.762	0	0	51.4692	9.00412	7.55E-06	DOWN
novel-mir-60	gnl|USDA|mrna.DCAR_205891,gnl|USDA|mrna.DCAR_208790,gnl|USDA|mrna.DCAR_310360,gnl|USDA|mrna.DCAR_312026,gnl|USDA|mrna.DCAR_312793,gnl|USDA|mrna.DCAR_312799,gnl|USDA|mrna.DCAR_313522,gnl|USDA|mrna.DCAR_521835,gnl|USDA|mrna.DCAR_624042,gnl|USDA|mrna.DCAR_624589,gnl|USDA|mrna.DCAR_933447...	-,-,-,-,-,-,-,-,-,-,-...	203.356	0	0	0	50.839	8.98618	0.00604209	DOWN
novel-hsa-miR-5580-5p	gnl|USDA|mrna.DCAR_310217,gnl|USDA|mrna.DCAR_417208,gnl|USDA|mrna.DCAR_934806...	-,-,-...	100.838	101.384	0	0	50.5554	8.97825	8.55E-06	DOWN
novel-mir-10	gnl|USDA|mrna.DCAR_101427,gnl|USDA|mrna.DCAR_104268,gnl|USDA|mrna.DCAR_208721,gnl|USDA|mrna.DCAR_313736,gnl|USDA|mrna.DCAR_522363,gnl|USDA|mrna.DCAR_624035,gnl|USDA|mrna.DCAR_727892...	-,-,-,-,-,-,-...	0	176.424	0	0	44.106	8.78136	0.00886966	DOWN
novel-mir-59	gnl|USDA|mrna.DCAR_205981,gnl|USDA|mrna.DCAR_310408,gnl|USDA|mrna.DCAR_313197,gnl|USDA|mrna.DCAR_416781,gnl|USDA|mrna.DCAR_518797,gnl|USDA|mrna.DCAR_518994,gnl|USDA|mrna.DCAR_521359,gnl|USDA|mrna.DCAR_521835,gnl|USDA|mrna.DCAR_624042,gnl|USDA|mrna.DCAR_726885,gnl|USDA|mrna.DCAR_729812,gnl|USDA|mrna.DCAR_831538,gnl|USDA|mrna.DCAR_933447...	-,-,-,-,-,-,-,-,-,-,-,-,-...	0	172.432	0	0	43.1081	8.74835	0.00944399	DOWN
novel-ppt-miR11317	gnl|USDA|mrna.DCAR_100084,gnl|USDA|mrna.DCAR_100293,gnl|USDA|mrna.DCAR_100354,gnl|USDA|mrna.DCAR_100392,gnl|USDA|mrna.DCAR_100503,gnl|USDA|mrna.DCAR_100518,gnl|USDA|mrna.DCAR_100558,gnl|USDA|mrna.DCAR_100664,gnl|USDA|mrna.DCAR_100823,gnl|USDA|mrna.DCAR_100845,gnl|USDA|mrna.DCAR_100850,gnl|USDA|mrna.DCAR_100953,gnl|USDA|mrna.DCAR_100981,gnl|USDA|mrna.DCAR_101129,gnl|USDA|mrna.DCAR_101164,gnl|USDA|…	-,-,-,-,-,-,-,-,-,-,-,-,-,-,-,-,-,-,-,-,-,-,-,-,-,-,-,-,-,-,-,-,-,-,-,-,-,-,-,-,-,-,-,-,-,-,-,-,-,-,-,-,-,-,-,-,-,-,-,-,-,-,-,-,-,-,-,-,-,-,-,-,-,-,-,-,-,-,-,-,-,-,-,-,-,-,-,-,-,-,-,-,-,-,-,-,-,-,-,-,-,-,-,-,-,-,-,-,-,-,-,-,-,-,-,-,-,-,-,-,-,-,-,-,-,-,-,-,-,-,-,-,-,-,-,-,-,-,-,-,-,-,-,-,-,-,-,-,-,-,-,-,-,-,-,-,-,-,-,-,-,-,-,-,-,-,-,-,-,-,-,-,-,-,-,-,-,-,-,-,-,-,-,-,-,-,-,-,-,-,-,-,-,-,-,-,-,-,-,-…	66.3848	87.0145	0	0	38.3498	8.57964	8.31E-05	DOWN
novel-mmu-miR-3077-3p	gnl|USDA|mrna.DCAR_100893,gnl|USDA|mrna.DCAR_103833,gnl|USDA|mrna.DCAR_209058...	-,-,-...	0	147.685	0	0	36.9213	8.52484	0.0142478	DOWN
novel-mmu-miR-380-5p	gnl|USDA|mrna.DCAR_100311,gnl|USDA|mrna.DCAR_101075,gnl|USDA|mrna.DCAR_101723,gnl|USDA|mrna.DCAR_101986,gnl|USDA|mrna.DCAR_102262,gnl|USDA|mrna.DCAR_102402,gnl|USDA|mrna.DCAR_102887,gnl|USDA|mrna.DCAR_103134,gnl|USDA|mrna.DCAR_104074,gnl|USDA|mrna.DCAR_104890,gnl|USDA|mrna.DCAR_104994,gnl|USDA|mrna.DCAR_105224,gnl|USDA|mrna.DCAR_205366,gnl|USDA|mrna.DCAR_207326,gnl|USDA|mrna.DCAR_208073,gnl|USDA|…	-,-,-,-,-,-,-,-,-,-,-,-,-,-,-,-,-,-,-,-,-,-,-,-,-,-,-,-,-,-,-,-,-,-,-,-,-,-,-,-,-,-,-,-,-,-,-,-,-,-,-,-,-,-,-,-,-,-,-,-,-,-,-,-,-,-,-,-,-,-,-,-,-,-,-,-,-,-,-,-,-,-,-,-,-,-,-,-,-,-,-,-,-,-,-,-,-,-,-,-,-,-,-,-...	137.811	0	0	0	34.4529	8.42484	0.0172	DOWN
novel-mir-42	gnl|USDA|mrna.DCAR_100201,gnl|USDA|mrna.DCAR_100764,gnl|USDA|mrna.DCAR_100785,gnl|USDA|mrna.DCAR_101381,gnl|USDA|mrna.DCAR_101702,gnl|USDA|mrna.DCAR_102537,gnl|USDA|mrna.DCAR_103286,gnl|USDA|mrna.DCAR_104680,gnl|USDA|mrna.DCAR_205360,gnl|USDA|mrna.DCAR_205600,gnl|USDA|mrna.DCAR_206001,gnl|USDA|mrna.DCAR_206232,gnl|USDA|mrna.DCAR_206577,gnl|USDA|mrna.DCAR_206733,gnl|USDA|mrna.DCAR_206954,gnl|USDA|…	-,-,-,-,-,-,-,-,-,-,-,-,-,-,-,-,-,-,-,-,-,-,-,-,-,-,-,-,-,-,-,-,-,-,-,-,-,-,-,-,-,-,-,-,-,-,-,-,-,-,-,-,-,-...	15.1256	89.4094	0	0	26.1337	8.02645	0.00228152	DOWN
novel-sko-miR-4835-5p	gnl|USDA|mrna.DCAR_100465,gnl|USDA|mrna.DCAR_100864,gnl|USDA|mrna.DCAR_101038,gnl|USDA|mrna.DCAR_102340,gnl|USDA|mrna.DCAR_102903,gnl|USDA|mrna.DCAR_102904,gnl|USDA|mrna.DCAR_103053,gnl|USDA|mrna.DCAR_103785,gnl|USDA|mrna.DCAR_103987,gnl|USDA|mrna.DCAR_104519,gnl|USDA|mrna.DCAR_104677,gnl|USDA|mrna.DCAR_104926,gnl|USDA|mrna.DCAR_205325,gnl|USDA|mrna.DCAR_205843,gnl|USDA|mrna.DCAR_205847,gnl|USDA|…	-,-,-,-,-,-,-,-,-,-,-,-,-,-,-,-,-,-,-,-,-,-,-,-,-,-,-,-,-,-,-,-,-,-,-,-,-,-,-,-,-,-,-,-,-,-,-,-,-,-,-,-,-,-,-,-,-,-,-,-,-,-,-,-,-,-,-,-,-,-,-,-,-,-,-,-,-,-,-,-,-,-,-,-,-,-,-,-,-,-,-,-,-,-,-,-,-,-,-,-...	57.9816	46.3013	0	0	26.0707	8.02276	0.00105979	DOWN
novel-ptc-miR319i	gnl|USDA|mrna.DCAR_100289,gnl|USDA|mrna.DCAR_100418,gnl|USDA|mrna.DCAR_100608,unassigned_transcript_77,gnl|USDA|mrna.DCAR_100979,gnl|USDA|mrna.DCAR_101262,gnl|USDA|mrna.DCAR_101332,gnl|USDA|mrna.DCAR_101916,gnl|USDA|mrna.DCAR_102058,gnl|USDA|mrna.DCAR_102128,gnl|USDA|mrna.DCAR_102187,gnl|USDA|mrna.DCAR_102551,gnl|USDA|mrna.DCAR_102626,gnl|USDA|mrna.DCAR_103173,gnl|USDA|mrna.DCAR_103241,gnl|USDA|m…	-,-,-,-,-,-,-,-,-,-,-,-,-,-,-,-,-,-,-,-,-,-,-,-,-,-,-,-,-,-,-,-,-,-,-,-,-,-,-,-,-,-,-,-,-,-,-,-,-,-,-,-,-,-,-,-,-,-,-,-,-,-,-,-,-,-,-,-,-,-,-,-,-,-,-,-,-,-,-,-,-,-,-,-,-,-,-,-,-,-,-,-,-,-,-,-,-,-,-,-,-,-,-,-,-,-,-,-,-,-,-,-,-,-,-,-,-,-,-,-,-,-,-,-,-,-,-,-,-,-,-,-,-,-,-,-,-,-,-,-,-,-,-,-,-,-,-,-,-,-,-,-,-,-,-,-,-,-,-,-,-,-,-,-...	100.838	0	0	0	25.2094	7.97415	0.0357473	DOWN
novel-mdo-miR-7246-3p	gnl|USDA|mrna.DCAR_100825,gnl|USDA|mrna.DCAR_101279,gnl|USDA|mrna.DCAR_101299,gnl|USDA|mrna.DCAR_102221,gnl|USDA|mrna.DCAR_102405,gnl|USDA|mrna.DCAR_102801,gnl|USDA|mrna.DCAR_103229,gnl|USDA|mrna.DCAR_103381,gnl|USDA|mrna.DCAR_104274,gnl|USDA|mrna.DCAR_104816,gnl|USDA|mrna.DCAR_105010,gnl|USDA|mrna.DCAR_105167,gnl|USDA|mrna.DCAR_205598,gnl|USDA|mrna.DCAR_205838,gnl|USDA|mrna.DCAR_205839,gnl|USDA|…	-,-,-,-,-,-,-,-,-,-,-,-,-,-,-,-,-,-,-,-,-,-,-,-,-,-,-,-,-,-,-,-,-,-,-,-,-,-,-,-,-,-,-,-,-,-,-,-,-,-,-,-,-,-,-,-,-,-,-,-,-,-,-,-,-,-,-,-,-,-,-,-,-,-,-...	53.7801	39.9149	0	0	23.4237	7.86829	0.00195364	DOWN
novel-mmu-miR-5110	gnl|USDA|mrna.DCAR_100495,gnl|USDA|mrna.DCAR_100496,gnl|USDA|mrna.DCAR_101086,gnl|USDA|mrna.DCAR_101964,gnl|USDA|mrna.DCAR_102548,gnl|USDA|mrna.DCAR_102951,gnl|USDA|mrna.DCAR_104258,gnl|USDA|mrna.DCAR_104477,gnl|USDA|mrna.DCAR_104478,gnl|USDA|mrna.DCAR_205677,gnl|USDA|mrna.DCAR_208126,gnl|USDA|mrna.DCAR_209146,gnl|USDA|mrna.DCAR_209609,gnl|USDA|mrna.DCAR_209613,gnl|USDA|mrna.DCAR_311845,gnl|USDA|…	-,-,-,-,-,-,-,-,-,-,-,-,-,-,-,-,-,-,-,-,-,-,-,-,-,-,-,-,-,-,-,-,-,-,-,-,-,-,-...	50.4188	42.3098	0	0	23.1821	7.85335	0.00203007	DOWN
novel-mir-38	gnl|USDA|mrna.DCAR_100389,gnl|USDA|mrna.DCAR_100404,gnl|USDA|mrna.DCAR_101622,gnl|USDA|mrna.DCAR_101648,gnl|USDA|mrna.DCAR_102152,gnl|USDA|mrna.DCAR_102264,gnl|USDA|mrna.DCAR_102300,gnl|USDA|mrna.DCAR_102362,gnl|USDA|mrna.DCAR_102591,gnl|USDA|mrna.DCAR_103147,gnl|USDA|mrna.DCAR_103386,gnl|USDA|mrna.DCAR_103573,gnl|USDA|mrna.DCAR_103690,gnl|USDA|mrna.DCAR_103694,gnl|USDA|mrna.DCAR_104630,gnl|USDA|…	-,-,-,-,-,-,-,-,-,-,-,-,-,-,-,-,-,-,-,-,-,-,-,-,-,-,-,-,-,-,-,-,-,-,-,-,-,-,-,-,-,-,-,-,-,-,-,-,-,-,-,-,-,-,-,-,-,-,-,-,-,-,-,-,-,-,-,-,-,-,-,-,-,-,-,-,-,-,-,-,-,-,-,-,-,-,-,-,-,-,-,-,-,-,-,-,-,-,-,-,-,-,-,-,-,-,-,-,-,-,-,-,-,-,-,-...	90.7539	0	0	0	22.6885	7.82214	0.0447344	DOWN
novel-mir-45	gnl|USDA|mrna.DCAR_100263,gnl|USDA|mrna.DCAR_100671,gnl|USDA|mrna.DCAR_100740,gnl|USDA|mrna.DCAR_101290,gnl|USDA|mrna.DCAR_101378,gnl|USDA|mrna.DCAR_101435,gnl|USDA|mrna.DCAR_101675,gnl|USDA|mrna.DCAR_101788,gnl|USDA|mrna.DCAR_101886,gnl|USDA|mrna.DCAR_101910,gnl|USDA|mrna.DCAR_102229,gnl|USDA|mrna.DCAR_102263,gnl|USDA|mrna.DCAR_102932,gnl|USDA|mrna.DCAR_103257,gnl|USDA|mrna.DCAR_103378,gnl|USDA|…	-,-,-,-,-,-,-,-,-,-,-,-,-,-,-,-,-,-,-,-,-,-,-,-,-,-,-,-,-,-,-,-,-,-,-,-,-,-,-,-,-,-,-,-,-,-,-,-,-,-,-,-,-,-,-,-,-,-,-,-,-,-,-,-,-,-,-,-,-,-,-,-,-,-,-,-,-,-,-,-,-,-,-,-,-,-,-,-,-,-,-,-,-,-,-,-,-,-...	57.1413	29.537	0	0	21.6696	7.75594	0.00319603	DOWN
novel-ppt-miR319a	gnl|USDA|mrna.DCAR_104053,gnl|USDA|mrna.DCAR_104360,gnl|USDA|mrna.DCAR_205345,gnl|USDA|mrna.DCAR_205833,gnl|USDA|mrna.DCAR_206063,gnl|USDA|mrna.DCAR_206681,gnl|USDA|mrna.DCAR_206894,gnl|USDA|mrna.DCAR_207142,gnl|USDA|mrna.DCAR_207826,gnl|USDA|mrna.DCAR_208019,gnl|USDA|mrna.DCAR_208298,gnl|USDA|mrna.DCAR_208909,gnl|USDA|mrna.DCAR_310103,gnl|USDA|mrna.DCAR_311028,gnl|USDA|mrna.DCAR_311172,gnl|USDA|…	-,-,-,-,-,-,-,-,-,-,-,-,-,-,-,-,-,-,-,-,-,-,-,-,-,-,-,-,-,-,-,-,-,-,-,-,-,-,-,-,-,-,-,-,-,-,-,-,-,-,-,-,-,-,-,-...	77.3088	0	0	0	19.3272	7.5908	0.0616026	DOWN
novel-cin-miR-4147-3p	gnl|USDA|mrna.DCAR_100368,gnl|USDA|mrna.DCAR_100408,gnl|USDA|mrna.DCAR_101298,gnl|USDA|mrna.DCAR_102283,gnl|USDA|mrna.DCAR_102497,gnl|USDA|mrna.DCAR_104986,gnl|USDA|mrna.DCAR_206006,gnl|USDA|mrna.DCAR_206407,gnl|USDA|mrna.DCAR_207631,gnl|USDA|mrna.DCAR_208009,gnl|USDA|mrna.DCAR_208010,gnl|USDA|mrna.DCAR_209053,gnl|USDA|mrna.DCAR_209453,gnl|USDA|mrna.DCAR_309973,gnl|USDA|mrna.DCAR_312328,gnl|USDA|…	-,-,-,-,-,-,-,-,-,-,-,-,-,-,-,-,-,-,-,-,-,-,-,-,-,-,-,-,-,-,-,-,-,-,-,-,-,-...	34.4529	41.5115	0	0	18.9911	7.56571	0.00547226	DOWN
novel-mir-63	gnl|USDA|mrna.DCAR_100368,gnl|USDA|mrna.DCAR_100408,gnl|USDA|mrna.DCAR_101298,gnl|USDA|mrna.DCAR_102283,gnl|USDA|mrna.DCAR_102497,gnl|USDA|mrna.DCAR_104986,gnl|USDA|mrna.DCAR_206006,gnl|USDA|mrna.DCAR_206407,gnl|USDA|mrna.DCAR_207631,gnl|USDA|mrna.DCAR_208009,gnl|USDA|mrna.DCAR_208010,gnl|USDA|mrna.DCAR_209053,gnl|USDA|mrna.DCAR_209453,gnl|USDA|mrna.DCAR_309973,gnl|USDA|mrna.DCAR_312328,gnl|USDA|…	-,-,-,-,-,-,-,-,-,-,-,-,-,-,-,-,-,-,-,-,-,-,-,-,-,-,-,-,-,-,-,-,-,-,-,-,-,-...	34.4529	41.5115	0	0	18.9911	7.56571	0.00547226	DOWN
novel-eca-miR-9128	gnl|USDA|mrna.DCAR_104093,gnl|USDA|mrna.DCAR_626581,gnl|USDA|mrna.DCAR_830440...	-,-,-...	38.6544	29.537	0	0	17.0479	7.4099	0.0088558	DOWN
novel-ath-miR164a	gnl|USDA|mrna.DCAR_100457,gnl|USDA|mrna.DCAR_102407,gnl|USDA|mrna.DCAR_102599,gnl|USDA|mrna.DCAR_102971,gnl|USDA|mrna.DCAR_103106,gnl|USDA|mrna.DCAR_103485,gnl|USDA|mrna.DCAR_103504,gnl|USDA|mrna.DCAR_103987,gnl|USDA|mrna.DCAR_104176,gnl|USDA|mrna.DCAR_104956,gnl|USDA|mrna.DCAR_206342,gnl|USDA|mrna.DCAR_207456,gnl|USDA|mrna.DCAR_207457,gnl|USDA|mrna.DCAR_207868,gnl|USDA|mrna.DCAR_208767,gnl|USDA|…	-,-,-,-,-,-,-,-,-,-,-,-,-,-,-,-,-,-,-,-,-,-,-,-,-,-,-,-,-,-,-,-,-,-,-,-,-,-,-,-,-,-,-,-,-,-,-,-,-,-,-,-,-,-,-,-,-,-,-,-,-,-,-,-,-,-,-,-,-,-,-,-,-,-,-,-,-,-,-,-,-,-,-,-,-...	463.013	505.323	122.985	57.9816	287.325	2.42868	7.60E-05	DOWN
novel-ptc-miR396f	gnl|USDA|mrna.DCAR_100543,gnl|USDA|mrna.DCAR_100886,gnl|USDA|mrna.DCAR_100924,gnl|USDA|mrna.DCAR_100926,gnl|USDA|mrna.DCAR_101169,gnl|USDA|mrna.DCAR_101332,gnl|USDA|mrna.DCAR_101801,gnl|USDA|mrna.DCAR_102191,gnl|USDA|mrna.DCAR_102467,gnl|USDA|mrna.DCAR_102503,gnl|USDA|mrna.DCAR_102633,gnl|USDA|mrna.DCAR_102890,gnl|USDA|mrna.DCAR_103025,gnl|USDA|mrna.DCAR_103227,gnl|USDA|mrna.DCAR_103613,gnl|USDA|…	-,-,-,-,-,-,-,-,-,-,-,-,-,-,-,-,-,-,-,-,-,-,-,-,-,-,-,-,-,-,-,-,-,-,-,-,-,-,-,-,-,-,-,-,-,-,-,-,-,-,-,-,-,-,-,-,-,-,-,-,-,-,-,-,-,-,-,-,-,-,-,-,-,-,-,-,-,-,-,-,-,-,-,-,-,-,-,-,-,-,-,-,-,-,-,-,-,-,-,-,-,-,-,-,-,-,-,-,-,-,-,-,-,-,-,-,-,-,-,-,-,-,-,-,-,-,-,-,-,-,-,-,-,-,-,-,-,-,-,-,-,-,-,-,-,-,-,-,-,-,-,-,-,-,-,-,-,-,-,-,-,-,-,-,-,-,-,-,-,-,-,-,-,-,-,-,-,-,-,-,-,-,-,-,-,-,-,-,-,-,-...	84733	90016.9	16413.6	17903.7	52266.8	2.34804	2.23E-138	DOWN
novel-mir-64	gnl|USDA|mrna.DCAR_100548,gnl|USDA|mrna.DCAR_105025,gnl|USDA|mrna.DCAR_205596,gnl|USDA|mrna.DCAR_206057,gnl|USDA|mrna.DCAR_208758,gnl|USDA|mrna.DCAR_209055,gnl|USDA|mrna.DCAR_209524,gnl|USDA|mrna.DCAR_309847,gnl|USDA|mrna.DCAR_309850,gnl|USDA|mrna.DCAR_309867,gnl|USDA|mrna.DCAR_309868,gnl|USDA|mrna.DCAR_312505,gnl|USDA|mrna.DCAR_415144,gnl|USDA|mrna.DCAR_416551,gnl|USDA|mrna.DCAR_417840,gnl|USDA|…	-,-,-,-,-,-,-,-,-,-,-,-,-,-,-,-,-,-,-,-,-,-,-,-,-,-,-,-,-,-,-,-...	518.473	632.252	1205.82	916.782	818.332	-0.882252	0.00999086	UP
novel-ath-miR165a-3p	gnl|USDA|mrna.DCAR_100916,gnl|USDA|mrna.DCAR_102033,gnl|USDA|mrna.DCAR_102246,gnl|USDA|mrna.DCAR_102415,gnl|USDA|mrna.DCAR_103325,gnl|USDA|mrna.DCAR_103907,gnl|USDA|mrna.DCAR_104095,gnl|USDA|mrna.DCAR_104261,gnl|USDA|mrna.DCAR_104305,gnl|USDA|mrna.DCAR_104468,gnl|USDA|mrna.DCAR_105038,gnl|USDA|mrna.DCAR_206136,gnl|USDA|mrna.DCAR_206305,gnl|USDA|mrna.DCAR_206697,gnl|USDA|mrna.DCAR_206822,gnl|USDA|…	-,-,-,-,-,-,-,-,-,-,-,-,-,-,-,-,-,-,-,-,-,-,-,-,-,-,-,-,-,-,-,-,-,-,-,-,-,-,-,-,-,-,-,-,-,-,-,-,-,-,-,-,-,-,-,-,-...	20039	22555.1	44567.2	47160.1	33580.3	-1.10673	4.63E-26	UP
novel-pte-miR-11943-3p	gnl|USDA|mrna.DCAR_100684,gnl|USDA|mrna.DCAR_100816,gnl|USDA|mrna.DCAR_102606,gnl|USDA|mrna.DCAR_104232,gnl|USDA|mrna.DCAR_104233,gnl|USDA|mrna.DCAR_104731,gnl|USDA|mrna.DCAR_206228,gnl|USDA|mrna.DCAR_206338,gnl|USDA|mrna.DCAR_206553,gnl|USDA|mrna.DCAR_206785,gnl|USDA|mrna.DCAR_206944,gnl|USDA|mrna.DCAR_207516,gnl|USDA|mrna.DCAR_208259,gnl|USDA|mrna.DCAR_208871,gnl|USDA|mrna.DCAR_209384,gnl|USDA|…	-,-,-,-,-,-,-,-,-,-,-,-,-,-,-,-,-,-,-,-,-,-,-,-,-,-,-,-,-,-,-,-,-,-,-,-,-,-,-,-,-,-,-,-,-,-,-,-,-,-,-,-,-,-,-,-,-,-,-,-,-,-,-,-,-,-,-,-,-...	411.754	315.328	866.55	962.159	638.948	-1.33119	0.000235328	UP
novel-bma-miR-9507	gnl|USDA|mrna.DCAR_100891,gnl|USDA|mrna.DCAR_101240,gnl|USDA|mrna.DCAR_101498,gnl|USDA|mrna.DCAR_101499,gnl|USDA|mrna.DCAR_101509,gnl|USDA|mrna.DCAR_101801,gnl|USDA|mrna.DCAR_102369,gnl|USDA|mrna.DCAR_102446,gnl|USDA|mrna.DCAR_102529,gnl|USDA|mrna.DCAR_102808,gnl|USDA|mrna.DCAR_103074,gnl|USDA|mrna.DCAR_103312,gnl|USDA|mrna.DCAR_103416,gnl|USDA|mrna.DCAR_104244,gnl|USDA|mrna.DCAR_104346,gnl|USDA|…	-,-,-,-,-,-,-,-,-,-,-,-,-,-,-,-,-,-,-,-,-,-,-,-,-,-,-,-,-,-,-,-,-,-,-,-,-,-,-,-,-,-,-,-,-,-,-,-,-,-,-,-,-,-,-,-,-,-,-,-,-,-,-,-,-,-,-,-,-,-,-,-,-,-,-,-,-,-,-,-,-,-,-,-,-,-,-,-,-,-,-,-,-,-,-,-,-,-,-,-,-,-,-,-,-,-,-,-,-,-,-,-,-,-,-,-,-,-,-...	101.678	129.324	360.474	399.989	247.866	-1.71916	0.00128692	UP
novel-pab-miR3696	gnl|USDA|mrna.DCAR_101963,gnl|USDA|mrna.DCAR_206562,gnl|USDA|mrna.DCAR_313027,gnl|USDA|mrna.DCAR_313803,gnl|USDA|mrna.DCAR_728773,gnl|USDA|mrna.DCAR_933259...	-,-,-,-,-,-...	37.8141	66.2587	322.306	231.086	164.366	-2.40906	0.000793751	UP
novel-ath-miR160a-5p	gnl|USDA|mrna.DCAR_100384,gnl|USDA|mrna.DCAR_100418,gnl|USDA|mrna.DCAR_100521,gnl|USDA|mrna.DCAR_100811,gnl|USDA|mrna.DCAR_101253,gnl|USDA|mrna.DCAR_101355,gnl|USDA|mrna.DCAR_101698,gnl|USDA|mrna.DCAR_102062,gnl|USDA|mrna.DCAR_102592,gnl|USDA|mrna.DCAR_102799,gnl|USDA|mrna.DCAR_103004,gnl|USDA|mrna.DCAR_103087,gnl|USDA|mrna.DCAR_103119,gnl|USDA|mrna.DCAR_103715,gnl|USDA|mrna.DCAR_103725,gnl|USDA|…	-,-,-,-,-,-,-,-,-,-,-,-,-,-,-,-,-,-,-,-,-,-,-,-,-,-,-,-,-,-,-,-,-,-,-,-,-,-,-,-,-,-,-,-,-,-,-,-,-,-,-,-,-,-,-,-,-,-,-,-,-,-,-,-,-,-,-,-,-,-,-,-,-,-,-,-,-,-,-,-,-,-...	26.0497	23.9489	253.038	99.157	100.548	-2.81403	0.00276208	UP
novel-cel-miR-77-5p	gnl|USDA|mrna.DCAR_100198,gnl|USDA|mrna.DCAR_100360,gnl|USDA|mrna.DCAR_100547,gnl|USDA|mrna.DCAR_100710,gnl|USDA|mrna.DCAR_100840,gnl|USDA|mrna.DCAR_100851,gnl|USDA|mrna.DCAR_100929,gnl|USDA|mrna.DCAR_100957,gnl|USDA|mrna.DCAR_100971,gnl|USDA|mrna.DCAR_101277,gnl|USDA|mrna.DCAR_101284,gnl|USDA|mrna.DCAR_101464,gnl|USDA|mrna.DCAR_101561,gnl|USDA|mrna.DCAR_101606,gnl|USDA|mrna.DCAR_101757,gnl|USDA|…	-,-,-,-,-,-,-,-,-,-,-,-,-,-,-,-,-,-,-,-,-,-,-,-,-,-,-,-,-,-,-,-,-,-,-,-,-,-,-,-,-,-,-,-,-,-,-,-,-,-,-,-,-,-,-,-,-,-,-,-,-,-,-,-,-,-,-,-,-,-,-,-,-,-,-,-,-,-,-,-,-,-,-,-,-,-,-,-,-,-,-,-,-,-,-,-,-,-,-,-,-,-,-,-,-,-,-,-,-,-,-,-,-,-,-,-,-,-,-,-,-,-,-,-,-,-,-,-,-,-,-,-,-,-,-,-,-,-,-,-,-,-,-,-,-,-,-,-,-,-,-,-,-,-,-,-,-,-,-,-,-,-,-,-,-,-,-,-,-,-,-,-,-,-,-,-,-,-,-,-,-,-,-,-,-,-,-,-,-,-,-,-,-,-,-,-,-,-,-,-…	0	8.78128	650.266	221.002	220.012	-6.62358	9.49E-08	UP
novel-bta-miR-2405	gnl|USDA|mrna.DCAR_100720,gnl|USDA|mrna.DCAR_103096,gnl|USDA|mrna.DCAR_103654,gnl|USDA|mrna.DCAR_103790,gnl|USDA|mrna.DCAR_103892,gnl|USDA|mrna.DCAR_103910,gnl|USDA|mrna.DCAR_104509,gnl|USDA|mrna.DCAR_206305,gnl|USDA|mrna.DCAR_207229,gnl|USDA|mrna.DCAR_208636,gnl|USDA|mrna.DCAR_311029,gnl|USDA|mrna.DCAR_312601,gnl|USDA|mrna.DCAR_415174,gnl|USDA|mrna.DCAR_416220,gnl|USDA|mrna.DCAR_417087,gnl|USDA|…	-,-,-,-,-,-,-,-,-,-,-,-,-,-,-,-,-,-,-,-,-,-,-,-,-,-,-...	0	0	24.0316	20.1675	11.0498	-7.19616	0.0298846	UP
novel-bmo-miR-283-3p	gnl|USDA|mrna.DCAR_100520,gnl|USDA|mrna.DCAR_100691,gnl|USDA|mrna.DCAR_101429,gnl|USDA|mrna.DCAR_104279,gnl|USDA|mrna.DCAR_310432,gnl|USDA|mrna.DCAR_311248,gnl|USDA|mrna.DCAR_314175,gnl|USDA|mrna.DCAR_416787,gnl|USDA|mrna.DCAR_417437,gnl|USDA|mrna.DCAR_519245,gnl|USDA|mrna.DCAR_519246,gnl|USDA|mrna.DCAR_519247,gnl|USDA|mrna.DCAR_520163,gnl|USDA|mrna.DCAR_520777,gnl|USDA|mrna.DCAR_522170,gnl|USDA|…	-,-,-,-,-,-,-,-,-,-,-,-,-,-,-,-,-,-,-,-,-,-,-,-,-,-...	0	0	0	78.9895	19.7474	-8.03571	0.042715	UP
novel-aca-miR-5443	gnl|USDA|mrna.DCAR_101092,gnl|USDA|mrna.DCAR_101724,gnl|USDA|mrna.DCAR_102532,gnl|USDA|mrna.DCAR_102822,gnl|USDA|mrna.DCAR_206526,gnl|USDA|mrna.DCAR_207952,gnl|USDA|mrna.DCAR_207986,gnl|USDA|mrna.DCAR_208461,gnl|USDA|mrna.DCAR_208798,gnl|USDA|mrna.DCAR_209030,gnl|USDA|mrna.DCAR_209032,gnl|USDA|mrna.DCAR_310311,gnl|USDA|mrna.DCAR_311964,gnl|USDA|mrna.DCAR_312552,gnl|USDA|mrna.DCAR_312936,gnl|USDA|…	-,-,-,-,-,-,-,-,-,-,-,-,-,-,-,-,-,-,-,-,-,-,-,-,-,-,-,-,-,-,-,-,-,-,-,-,-,-...	0	0	100.367	0	25.0918	-8.37829	0.0272798	UP
novel-mdo-miR-7387-3p	gnl|USDA|mrna.DCAR_311608,gnl|USDA|mrna.DCAR_415238,gnl|USDA|mrna.DCAR_417236,gnl|USDA|mrna.DCAR_417459,gnl|USDA|mrna.DCAR_520814,gnl|USDA|mrna.DCAR_521909,gnl|USDA|mrna.DCAR_624268,gnl|USDA|mrna.DCAR_730197,gnl|USDA|mrna.DCAR_935091...	-,-,-,-,-,-,-,-,-...	0	0	132.88	0	33.2201	-8.78331	0.0135656	UP
novel-osa-miR1846a-5p	gnl|USDA|mrna.DCAR_101161,gnl|USDA|mrna.DCAR_101526,gnl|USDA|mrna.DCAR_101698,gnl|USDA|mrna.DCAR_102045,gnl|USDA|mrna.DCAR_102063,gnl|USDA|mrna.DCAR_102785,gnl|USDA|mrna.DCAR_103396,gnl|USDA|mrna.DCAR_103399,gnl|USDA|mrna.DCAR_103491,gnl|USDA|mrna.DCAR_104265,gnl|USDA|mrna.DCAR_104438,gnl|USDA|mrna.DCAR_104579,gnl|USDA|mrna.DCAR_104756,gnl|USDA|mrna.DCAR_105078,gnl|USDA|mrna.DCAR_105186,gnl|USDA|…	-,-,-,-,-,-,-,-,-,-,-,-,-,-,-,-,-,-,-,-,-,-,-,-,-,-,-,-,-,-,-,-,-,-,-,-,-,-,-,-,-,-,-,-,-,-,-,-,-,-,-,-,-,-,-,-,-,-,-,-,-,-,-,-,-,-,-,-,-,-,-,-,-,-,-,-,-,-,-,-,-,-,-,-,-,-,-,-,-,-,-,-,-,-,-,-,-,-,-,-,-,-,-,-,-,-,-,-,-,-,-,-,-,-,-,-,-,-,-,-,-,-,-,-,-,-,-,-,-,-,-,-,-,-,-,-,-,-...	0	0	86.2309	48.7382	33.7423	-8.806	0.000116202	UP
novel-efu-miR-9225	gnl|USDA|mrna.DCAR_102110,gnl|USDA|mrna.DCAR_729782,gnl|USDA|mrna.DCAR_830472,gnl|USDA|mrna.DCAR_830988...	-,-,-,-...	0	0	86.2309	77.3088	40.8849	-9.08391	2.14E-05	UP
novel-hsa-miR-7161-3p	gnl|USDA|mrna.DCAR_103872,gnl|USDA|mrna.DCAR_104495,gnl|USDA|mrna.DCAR_205980,gnl|USDA|mrna.DCAR_207949,gnl|USDA|mrna.DCAR_208004,gnl|USDA|mrna.DCAR_312447,gnl|USDA|mrna.DCAR_313387,gnl|USDA|mrna.DCAR_415316,gnl|USDA|mrna.DCAR_519144,gnl|USDA|mrna.DCAR_622991,gnl|USDA|mrna.DCAR_624636,gnl|USDA|mrna.DCAR_625454,gnl|USDA|mrna.DCAR_625916,gnl|USDA|mrna.DCAR_730015,gnl|USDA|mrna.DCAR_832842...	-,-,-,-,-,-,-,-,-,-,-,-,-,-,-...	0	0	124.399	57.9816	45.5951	-9.24004	1.35E-05	UP
novel-cin-miR-4158-5p	gnl|USDA|mrna.DCAR_101303,gnl|USDA|mrna.DCAR_101342,gnl|USDA|mrna.DCAR_101865,gnl|USDA|mrna.DCAR_206147,gnl|USDA|mrna.DCAR_209506,gnl|USDA|mrna.DCAR_313584,unassigned_transcript_388,gnl|USDA|mrna.DCAR_415302,gnl|USDA|mrna.DCAR_417398,gnl|USDA|mrna.DCAR_418410,gnl|USDA|mrna.DCAR_521204,gnl|USDA|mrna.DCAR_625225,gnl|USDA|mrna.DCAR_727790,gnl|USDA|mrna.DCAR_727894,gnl|USDA|mrna.DCAR_727971,gnl|USDA|…	-,-,-,-,-,-,-,-,-,-,-,-,-,-,-,-,-,-,-,-...	0	0	108.849	106.72	53.8922	-9.48261	1.81E-06	UP
novel-gma-miR5679	gnl|USDA|mrna.DCAR_100465,gnl|USDA|mrna.DCAR_100713,gnl|USDA|mrna.DCAR_100815,gnl|USDA|mrna.DCAR_103256,gnl|USDA|mrna.DCAR_103819,gnl|USDA|mrna.DCAR_104947,gnl|USDA|mrna.DCAR_105047,gnl|USDA|mrna.DCAR_205679,gnl|USDA|mrna.DCAR_205691,gnl|USDA|mrna.DCAR_207244,gnl|USDA|mrna.DCAR_207352,gnl|USDA|mrna.DCAR_207497,gnl|USDA|mrna.DCAR_207737,gnl|USDA|mrna.DCAR_208967,gnl|USDA|mrna.DCAR_310234,gnl|USDA|…	-,-,-,-,-,-,-,-,-,-,-,-,-,-,-,-,-,-,-,-,-,-,-,-,-,-,-,-,-,-,-,-,-,-,-,-,-,-,-,-,-,-,-,-,-,-,-,-,-,-,-,-,-,-,-,-,-,-,-,-,-,-,-...	0	0	115.917	174.785	72.6755	-9.91489	1.21E-07	UP
novel-dvi-miR-9696a-5p	gnl|USDA|mrna.DCAR_101565,gnl|USDA|mrna.DCAR_101767,gnl|USDA|mrna.DCAR_101865,gnl|USDA|mrna.DCAR_102269,gnl|USDA|mrna.DCAR_102634,gnl|USDA|mrna.DCAR_103765,gnl|USDA|mrna.DCAR_104014,gnl|USDA|mrna.DCAR_104068,gnl|USDA|mrna.DCAR_104520,gnl|USDA|mrna.DCAR_205601,gnl|USDA|mrna.DCAR_205838,gnl|USDA|mrna.DCAR_205996,gnl|USDA|mrna.DCAR_206294,gnl|USDA|mrna.DCAR_207495,gnl|USDA|mrna.DCAR_208665,gnl|USDA|…	-,-,-,-,-,-,-,-,-,-,-,-,-,-,-,-,-,-,-,-,-,-,-,-,-,-,-,-,-,-,-,-,-,-,-,-,-,-,-,-,-,-,-,-,-,-,-,-,-,-,-,-,-,-...	0	0	202.148	105.879	77.0068	-9.99636	9.83E-08	UP
novel-osa-miR396e-5p	gnl|USDA|mrna.DCAR_100001,gnl|USDA|mrna.DCAR_100002,gnl|USDA|mrna.DCAR_100404,gnl|USDA|mrna.DCAR_100517,gnl|USDA|mrna.DCAR_100534,gnl|USDA|mrna.DCAR_100856,gnl|USDA|mrna.DCAR_100859,gnl|USDA|mrna.DCAR_100867,gnl|USDA|mrna.DCAR_100868,gnl|USDA|mrna.DCAR_100871,gnl|USDA|mrna.DCAR_100872,gnl|USDA|mrna.DCAR_100878,gnl|USDA|mrna.DCAR_100893,gnl|USDA|mrna.DCAR_101215,gnl|USDA|mrna.DCAR_101436,gnl|USDA|…	-,-,-,-,-,-,-,-,-,-,-,-,-,-,-,-,-,-,-,-,-,-,-,-,-,-,-,-,-,-,-,-,-,-,-,-,-,-,-,-,-,-,-,-,-,-,-,-,-,-,-,-,-,-,-,-,-,-,-,-,-,-,-,-,-,-,-,-,-,-,-,-,-,-,-,-,-,-,-,-,-,-,-,-,-,-,-,-,-,-,-,-,-,-,-,-,-,-,-,-,-,-,-,-,-,-,-,-,-,-,-,-,-,-,-,-,-,-,-,-,-,-,-,-,-,-,-,-,-,-,-,-,-,-,-,-,-,-,-,-,-,-,-,-,-,-,-,-,-,-,-,-,-,-,-,-,-,-,-,-,-,-,-,-,-,-,-,-,-,-,-,-,-,-,-,-,-,-,-,-,-,-,-,-,-,-,-,-...	0	0	356.233	106.72	115.738	-10.5838	7.73E-09	UP
novel-gga-miR-1799	gnl|USDA|mrna.DCAR_100228,gnl|USDA|mrna.DCAR_100236,gnl|USDA|mrna.DCAR_100307,gnl|USDA|mrna.DCAR_100323,gnl|USDA|mrna.DCAR_100326,gnl|USDA|mrna.DCAR_100367,gnl|USDA|mrna.DCAR_100394,gnl|USDA|mrna.DCAR_100451,gnl|USDA|mrna.DCAR_100558,gnl|USDA|mrna.DCAR_100604,gnl|USDA|mrna.DCAR_100691,gnl|USDA|mrna.DCAR_100811,gnl|USDA|mrna.DCAR_100816,gnl|USDA|mrna.DCAR_100901,gnl|USDA|mrna.DCAR_100939,gnl|USDA|…	-,-,-,-,-,-,-,-,-,-,-,-,-,-,-,-,-,-,-,-,-,-,-,-,-,-,-,-,-,-,-,-,-,-,-,-,-,-,-,-,-,-,-,-,-,-,-,-,-,-,-,-,-,-,-,-,-,-,-,-,-,-,-,-,-,-,-,-,-,-,-,-,-,-,-,-,-,-,-,-,-,-,-,-,-,-,-,-,-,-,-,-,-,-,-,-,-,-,-,-,-,-,-,-,-,-,-,-,-,-,-,-,-,-,-,-,-,-,-,-,-,-,-,-,-,-,-,-,-,-,-,-,-,-,-,-,-,-,-,-,-,-,-,-,-,-,-,-,-,-,-,-,-,-,-,-,-,-,-,-,-,-,-,-,-,-,-,-,-,-,-,-,-,-,-,-,-,-,-,-,-,-,-,-,-,-,-,-,-,-,-,-,-,-,-,-,-,-,-,-…	0	0	1259.54	999.133	564.667	-12.8715	1.28E-17	UP
novel-mir-71	gnl|USDA|mrna.DCAR_101974,gnl|USDA|mrna.DCAR_102186,gnl|USDA|mrna.DCAR_102894,gnl|USDA|mrna.DCAR_103435,gnl|USDA|mrna.DCAR_103750,gnl|USDA|mrna.DCAR_105097,gnl|USDA|mrna.DCAR_206625,gnl|USDA|mrna.DCAR_207668,gnl|USDA|mrna.DCAR_207688,gnl|USDA|mrna.DCAR_207979,gnl|USDA|mrna.DCAR_208656,gnl|USDA|mrna.DCAR_311398,gnl|USDA|mrna.DCAR_312364,gnl|USDA|mrna.DCAR_313680,gnl|USDA|mrna.DCAR_415541,gnl|USDA|…	-,-,-,-,-,-,-,-,-,-,-,-,-,-,-,-,-,-,-,-,-,-,-,-,-,-,-,-,-,-,-,-,-,-...	0	0	381.678	0	95.4195	-23.6958	7.36E-07	UP
novel-mir-32	gnl|USDA|mrna.DCAR_103622,gnl|USDA|mrna.DCAR_206819,gnl|USDA|mrna.DCAR_311875,gnl|USDA|mrna.DCAR_313947,gnl|USDA|mrna.DCAR_414920,gnl|USDA|mrna.DCAR_518739,gnl|USDA|mrna.DCAR_519545,gnl|USDA|mrna.DCAR_730283,gnl|USDA|mrna.DCAR_832156,gnl|USDA|mrna.DCAR_934222,gnl|USDA|mrna.DCAR_935023...	-,-,-,-,-,-,-,-,-,-,-...	0	0	0	412.594	103.148	-23.8053	6.54E-07	UP
novel-cbr-miR-54a-5p	gnl|USDA|mrna.DCAR_100064,gnl|USDA|mrna.DCAR_100093,gnl|USDA|mrna.DCAR_100307,gnl|USDA|mrna.DCAR_207432,gnl|USDA|mrna.DCAR_208575,gnl|USDA|mrna.DCAR_312233,gnl|USDA|mrna.DCAR_521044,gnl|USDA|mrna.DCAR_727891,gnl|USDA|mrna.DCAR_832609...	-,-,-,-,-,-,-,-,-...	0	0	472.15	0	118.037	-23.9849	5.38E-07	UP
novel-aca-miR-5406-5p	gnl|USDA|mrna.DCAR_100418,gnl|USDA|mrna.DCAR_101047,gnl|USDA|mrna.DCAR_101812,gnl|USDA|mrna.DCAR_102113,gnl|USDA|mrna.DCAR_102115,gnl|USDA|mrna.DCAR_102271,gnl|USDA|mrna.DCAR_102382,gnl|USDA|mrna.DCAR_102486,gnl|USDA|mrna.DCAR_102899,gnl|USDA|mrna.DCAR_103145,gnl|USDA|mrna.DCAR_103435,gnl|USDA|mrna.DCAR_103637,gnl|USDA|mrna.DCAR_103963,gnl|USDA|mrna.DCAR_103979,gnl|USDA|mrna.DCAR_104411,gnl|USDA|…	-,-,-,-,-,-,-,-,-,-,-,-,-,-,-,-,-,-,-,-,-,-,-,-,-,-,-,-,-,-,-,-,-,-,-,-,-,-,-,-,-,-,-,-,-,-,-,-,-,-,-,-,-,-,-,-,-,-,-,-,-,-,-,-,-,-,-,-,-,-,-,-,-,-...	0	0	0	1915.91	478.979	-25.8978	6.22E-08	UP
novel-oan-miR-1421ag-5p	gnl|USDA|mrna.DCAR_101329,gnl|USDA|mrna.DCAR_101623,gnl|USDA|mrna.DCAR_101675,gnl|USDA|mrna.DCAR_102109,gnl|USDA|mrna.DCAR_102456,gnl|USDA|mrna.DCAR_102816,gnl|USDA|mrna.DCAR_103537,gnl|USDA|mrna.DCAR_103653,gnl|USDA|mrna.DCAR_103743,gnl|USDA|mrna.DCAR_103839,gnl|USDA|mrna.DCAR_103958,gnl|USDA|mrna.DCAR_104004,gnl|USDA|mrna.DCAR_104284,gnl|USDA|mrna.DCAR_104291,gnl|USDA|mrna.DCAR_104775,gnl|USDA|…	-,-,-,-,-,-,-,-,-,-,-,-,-,-,-,-,-,-,-,-,-,-,-,-,-,-,-,-,-,-,-,-,-,-,-,-,-,-,-,-,-,-,-,-,-,-,-,-,-,-,-,-,-,-,-,-,-,-,-,-,-,-,-,-,-,-,-,-,-,-,-,-,-,-,-,-,-,-,-,-,-,-,-,-,-,-,-,-,-,-,-,-,-,-,-,-,-,-,-,-,-,-,-,-,-,-,-,-,-,-,-...	0	0	0	78693.7	19673.4	-30	3.61E-10	UP

## Sheet: diff_all_T24_T48
geneid	target_gene	target_name	T24.1.L4_counts_norm	T24.1.L5_counts_norm	T48.1.L1_counts_norm	T48.1.L6_counts_norm	baseMean	log2FoldChange	pvalue	trend
novel-mir-32	gnl|USDA|mrna.DCAR_103622,gnl|USDA|mrna.DCAR_206819,gnl|USDA|mrna.DCAR_311875,gnl|USDA|mrna.DCAR_313947,gnl|USDA|mrna.DCAR_414920,gnl|USDA|mrna.DCAR_518739,gnl|USDA|mrna.DCAR_519545,gnl|USDA|mrna.DCAR_730283,gnl|USDA|mrna.DCAR_832156,gnl|USDA|mrna.DCAR_934222,gnl|USDA|mrna.DCAR_935023...	-,-,-,-,-,-,-,-,-,-,-...	0	0	0	379.289	94.8222	-22.8924	4.03441370942342e-07	DOWN
novel-cbr-miR-54a-5p	gnl|USDA|mrna.DCAR_100064,gnl|USDA|mrna.DCAR_100093,gnl|USDA|mrna.DCAR_100307,gnl|USDA|mrna.DCAR_207432,gnl|USDA|mrna.DCAR_208575,gnl|USDA|mrna.DCAR_312233,gnl|USDA|mrna.DCAR_521044,gnl|USDA|mrna.DCAR_727891,gnl|USDA|mrna.DCAR_832609...	-,-,-,-,-,-,-,-,-...	0	0	355.673	0	88.9183	-23.2039	3.03645092623727e-07	DOWN
novel-sma-miR-8454-5p	gnl|USDA|mrna.DCAR_101668,gnl|USDA|mrna.DCAR_102304,gnl|USDA|mrna.DCAR_103856,gnl|USDA|mrna.DCAR_104514,gnl|USDA|mrna.DCAR_206843,gnl|USDA|mrna.DCAR_206848,gnl|USDA|mrna.DCAR_207874,gnl|USDA|mrna.DCAR_208207,gnl|USDA|mrna.DCAR_209437,gnl|USDA|mrna.DCAR_310443,gnl|USDA|mrna.DCAR_310461,gnl|USDA|mrna.DCAR_310799,gnl|USDA|mrna.DCAR_311790,gnl|USDA|mrna.DCAR_312407,gnl|USDA|mrna.DCAR_312486,gnl|USDA|…	-,-,-,-,-,-,-,-,-,-,-,-,-,-,-,-,-,-,-,-,-,-,-,-,-,-,-,-,-,-,-,-,-,-,-,-,-,-,-,-,-,-,-,-...	0	0	198.069	0	49.5174	-8.93304	0.0477909	DOWN
novel-mir-71	gnl|USDA|mrna.DCAR_101974,gnl|USDA|mrna.DCAR_102186,gnl|USDA|mrna.DCAR_102894,gnl|USDA|mrna.DCAR_103435,gnl|USDA|mrna.DCAR_103750,gnl|USDA|mrna.DCAR_105097,gnl|USDA|mrna.DCAR_206625,gnl|USDA|mrna.DCAR_207668,gnl|USDA|mrna.DCAR_207688,gnl|USDA|mrna.DCAR_207979,gnl|USDA|mrna.DCAR_208656,gnl|USDA|mrna.DCAR_311398,gnl|USDA|mrna.DCAR_312364,gnl|USDA|mrna.DCAR_313680,gnl|USDA|mrna.DCAR_415541,gnl|USDA|…	-,-,-,-,-,-,-,-,-,-,-,-,-,-,-,-,-,-,-,-,-,-,-,-,-,-,-,-,-,-,-,-,-,-...	0	0	287.52	0	71.88	-9.47075	0.0363064	DOWN
novel-mmu-miR-466d-5p	gnl|USDA|mrna.DCAR_205654,gnl|USDA|mrna.DCAR_310295,gnl|USDA|mrna.DCAR_416957,gnl|USDA|mrna.DCAR_417567,gnl|USDA|mrna.DCAR_522138,gnl|USDA|mrna.DCAR_729057,gnl|USDA|mrna.DCAR_935186,gnl|USDA|mrna.DCAR_935213...	-,-,-,-,-,-,-,-...	0	0	47.92	117.417	41.3343	-8.67293	0.0247856	DOWN
novel-cin-miR-4158-5p	gnl|USDA|mrna.DCAR_101303,gnl|USDA|mrna.DCAR_101342,gnl|USDA|mrna.DCAR_101865,gnl|USDA|mrna.DCAR_206147,gnl|USDA|mrna.DCAR_209506,gnl|USDA|mrna.DCAR_313584,unassigned_transcript_388,gnl|USDA|mrna.DCAR_415302,gnl|USDA|mrna.DCAR_417398,gnl|USDA|mrna.DCAR_418410,gnl|USDA|mrna.DCAR_521204,gnl|USDA|mrna.DCAR_625225,gnl|USDA|mrna.DCAR_727790,gnl|USDA|mrna.DCAR_727894,gnl|USDA|mrna.DCAR_727971,gnl|USDA|…	-,-,-,-,-,-,-,-,-,-,-,-,-,-,-,-,-,-,-,-...	0	0	81.9965	98.1052	45.0254	-8.79619	0.0222874	DOWN
novel-gga-miR-1595-5p	gnl|USDA|mrna.DCAR_206372,gnl|USDA|mrna.DCAR_209699,gnl|USDA|mrna.DCAR_414483,gnl|USDA|mrna.DCAR_416098,gnl|USDA|mrna.DCAR_416892,gnl|USDA|mrna.DCAR_623926,gnl|USDA|mrna.DCAR_623931,gnl|USDA|mrna.DCAR_625209,gnl|USDA|mrna.DCAR_625210,gnl|USDA|mrna.DCAR_831150,gnl|USDA|mrna.DCAR_831476...	-,-,-,-,-,-,-,-,-,-,-...	0	0	53.2445	132.867	46.5278	-8.84366	0.0219936	DOWN
novel-hsa-miR-889-3p	gnl|USDA|mrna.DCAR_100317,gnl|USDA|mrna.DCAR_100923,gnl|USDA|mrna.DCAR_100940,gnl|USDA|mrna.DCAR_100981,gnl|USDA|mrna.DCAR_101580,gnl|USDA|mrna.DCAR_101768,gnl|USDA|mrna.DCAR_102344,gnl|USDA|mrna.DCAR_102363,gnl|USDA|mrna.DCAR_102626,gnl|USDA|mrna.DCAR_102805,gnl|USDA|mrna.DCAR_103344,gnl|USDA|mrna.DCAR_103606,gnl|USDA|mrna.DCAR_104004,gnl|USDA|mrna.DCAR_104669,gnl|USDA|mrna.DCAR_104945,gnl|USDA|…	-,-,-,-,-,-,-,-,-,-,-,-,-,-,-,-,-,-,-,-,-,-,-,-,-,-,-,-,-,-,-,-,-,-,-,-,-,-,-,-,-,-,-,-,-,-,-,-,-,-,-,-,-,-,-,-,-,-,-,-,-,-,-,-,-,-,-,-,-,-,-,-,-,-,-,-,-,-,-,-,-,-,-,-,-,-,-,-,-,-,-,-,-,-,-,-,-,-,-,-,-,-,-,-,-,-,-,-,-,-,-,-,-,-,-,-,-,-,-,-,-,-,-,-,-,-,-,-,-,-,-,-,-,-,-,-,-,-,-,-,-,-,-,-,-,-,-,-,-,-,-,-,-,-,-,-,-...	0	572.271	0	0	143.068	23.4459	2.24987584806922e-07	UP
novel-mir-48	gnl|USDA|mrna.DCAR_100379,gnl|USDA|mrna.DCAR_100682,gnl|USDA|mrna.DCAR_100782,gnl|USDA|mrna.DCAR_101158,gnl|USDA|mrna.DCAR_101171,gnl|USDA|mrna.DCAR_101291,gnl|USDA|mrna.DCAR_101517,gnl|USDA|mrna.DCAR_101629,gnl|USDA|mrna.DCAR_102176,gnl|USDA|mrna.DCAR_102652,gnl|USDA|mrna.DCAR_102938,gnl|USDA|mrna.DCAR_103131,gnl|USDA|mrna.DCAR_103246,gnl|USDA|mrna.DCAR_103304,gnl|USDA|mrna.DCAR_103424,gnl|USDA|…	-,-,-,-,-,-,-,-,-,-,-,-,-,-,-,-,-,-,-,-,-,-,-,-,-,-,-,-,-,-,-,-,-,-,-,-,-,-,-,-,-,-,-,-,-,-,-,-,-,-,-,-,-,-,-,-,-,-,-,-,-,-,-,-,-,-,-,-,-,-,-,-,-,-,-,-,-,-,-,-,-,-,-,-,-,-,-,-,-,-,-,-,-,-,-,-,-,-,-,-,-,-,-,-,-,-,-,-,-,-,-,-,-,-,-,-,-,-,-,-,-,-,-,-,-,-,-,-,-,-,-...	30.5754	36.0892	0	0	16.6662	7.64231	0.0496439	UP
novel-mmu-miR-5615-5p	gnl|USDA|mrna.DCAR_100078,gnl|USDA|mrna.DCAR_100150,gnl|USDA|mrna.DCAR_100296,gnl|USDA|mrna.DCAR_100907,gnl|USDA|mrna.DCAR_101193,gnl|USDA|mrna.DCAR_101282,gnl|USDA|mrna.DCAR_101435,gnl|USDA|mrna.DCAR_101519,gnl|USDA|mrna.DCAR_101983,gnl|USDA|mrna.DCAR_101985,gnl|USDA|mrna.DCAR_102001,gnl|USDA|mrna.DCAR_102129,gnl|USDA|mrna.DCAR_102739,gnl|USDA|mrna.DCAR_102763,gnl|USDA|mrna.DCAR_102838,gnl|USDA|…	-,-,-,-,-,-,-,-,-,-,-,-,-,-,-,-,-,-,-,-,-,-,-,-,-,-,-,-,-,-,-,-,-,-,-,-,-,-,-,-,-,-,-,-,-,-,-,-,-,-,-,-,-,-,-,-,-,-,-,-,-,-,-,-,-,-,-,-,-,-,-,-,-,-,-,-,-,-,-,-,-,-,-,-,-,-,-,-,-,-,-,-,-,-,-,-,-,-,-,-,-,-,-,-,-,-,-,-,-,-,-,-,-,-,-,-,-,-,-,-,-,-,-,-,-,-,-,-,-,-,-,-,-,-,-,-,-,-,-,-,-,-,-,-,-,-,-,-,-,-,-,-,-,-,-,-,-,-,-,-,-,-,-,-,-,-,-,-,-,-,-,-,-,-,-,-,-,-,-,-,-,-,-,-,-,-,-,-,-,-,-,-,-,-,-,-,-,-,-,-…	0	153.637	0	0	38.4092	8.84689	0.0486636	UP
novel-hsa-miR-553	gnl|USDA|mrna.DCAR_101933,gnl|USDA|mrna.DCAR_103631,gnl|USDA|mrna.DCAR_104681,gnl|USDA|mrna.DCAR_104755,gnl|USDA|mrna.DCAR_208888,gnl|USDA|mrna.DCAR_208996,gnl|USDA|mrna.DCAR_309852,gnl|USDA|mrna.DCAR_311861,gnl|USDA|mrna.DCAR_312614,gnl|USDA|mrna.DCAR_312971,gnl|USDA|mrna.DCAR_313228,gnl|USDA|mrna.DCAR_314145,gnl|USDA|mrna.DCAR_414479,gnl|USDA|mrna.DCAR_415157,gnl|USDA|mrna.DCAR_415580,gnl|USDA|…	-,-,-,-,-,-,-,-,-,-,-,-,-,-,-,-,-,-,-,-,-,-,-,-,-,-,-,-,-,-,-,-,-,-,-,-,-...	83.4944	55.6805	0	0	34.7937	8.70411	0.0240964	UP
novel-mir-59	gnl|USDA|mrna.DCAR_205981,gnl|USDA|mrna.DCAR_310408,gnl|USDA|mrna.DCAR_313197,gnl|USDA|mrna.DCAR_416781,gnl|USDA|mrna.DCAR_518797,gnl|USDA|mrna.DCAR_518994,gnl|USDA|mrna.DCAR_521359,gnl|USDA|mrna.DCAR_521835,gnl|USDA|mrna.DCAR_624042,gnl|USDA|mrna.DCAR_726885,gnl|USDA|mrna.DCAR_729812,gnl|USDA|mrna.DCAR_831538,gnl|USDA|mrna.DCAR_933447...	-,-,-,-,-,-,-,-,-,-,-,-,-...	124.654	92.8008	0	0	54.3636	9.34794	0.0150632	UP
novel-mir-23	gnl|USDA|mrna.DCAR_101483,gnl|USDA|mrna.DCAR_105108,gnl|USDA|mrna.DCAR_205355,gnl|USDA|mrna.DCAR_207802,gnl|USDA|mrna.DCAR_208992,gnl|USDA|mrna.DCAR_208994,gnl|USDA|mrna.DCAR_310452,gnl|USDA|mrna.DCAR_313947,gnl|USDA|mrna.DCAR_314176,gnl|USDA|mrna.DCAR_414540,gnl|USDA|mrna.DCAR_416043,gnl|USDA|mrna.DCAR_416079,gnl|USDA|mrna.DCAR_417236,gnl|USDA|mrna.DCAR_417425,gnl|USDA|mrna.DCAR_519363,gnl|USDA|…	-,-,-,-,-,-,-,-,-,-,-,-,-,-,-,-,-,-,-,-,-,-,-,-,-,-,-,-...	87.0224	161.886	0	0	62.227	9.5429	0.0131295	UP
novel-mir-52	gnl|USDA|mrna.DCAR_100356,gnl|USDA|mrna.DCAR_101087,gnl|USDA|mrna.DCAR_101427,gnl|USDA|mrna.DCAR_102821,gnl|USDA|mrna.DCAR_102826,gnl|USDA|mrna.DCAR_103382,gnl|USDA|mrna.DCAR_103665,gnl|USDA|mrna.DCAR_104021,gnl|USDA|mrna.DCAR_208721,gnl|USDA|mrna.DCAR_209106,gnl|USDA|mrna.DCAR_209152,gnl|USDA|mrna.DCAR_313202,gnl|USDA|mrna.DCAR_313371,gnl|USDA|mrna.DCAR_313450,gnl|USDA|mrna.DCAR_313736,gnl|USDA|…	-,-,-,-,-,-,-,-,-,-,-,-,-,-,-,-,-,-,-,-,-,-,-,-,-,-,-,-,-,-,-...	139.941	126.828	0	0	66.6923	9.64283	0.0120401	UP
novel-mir-50	gnl|USDA|mrna.DCAR_100384,gnl|USDA|mrna.DCAR_100418,gnl|USDA|mrna.DCAR_100521,gnl|USDA|mrna.DCAR_100811,gnl|USDA|mrna.DCAR_101253,gnl|USDA|mrna.DCAR_101355,gnl|USDA|mrna.DCAR_101698,gnl|USDA|mrna.DCAR_102062,gnl|USDA|mrna.DCAR_102592,gnl|USDA|mrna.DCAR_102799,gnl|USDA|mrna.DCAR_103004,gnl|USDA|mrna.DCAR_103087,gnl|USDA|mrna.DCAR_103119,gnl|USDA|mrna.DCAR_103715,gnl|USDA|mrna.DCAR_103725,gnl|USDA|…	-,-,-,-,-,-,-,-,-,-,-,-,-,-,-,-,-,-,-,-,-,-,-,-,-,-,-,-,-,-,-,-,-,-,-,-,-,-,-,-,-,-,-,-,-,-,-,-,-,-,-,-,-,-,-,-,-,-,-,-,-,-,-,-,-,-,-,-,-,-,-,-,-,-,-,-,-,-,-,-,-,-...	136.413	280.465	0	0	104.219	10.2869	0.0074184	UP
