# Supplementary material for: Synthetic Mimics of Wound-Induced Carrot MicroRNAs Affect Lipid Metabolism in Cultured Adipocytes
Source: Nutrients. 2025 Sep 10;17(18):2919. doi: 10.3390/nu17182919 (PMC12472842; doi:10.3390/nu17182919)
Supplement: Supplementary file 1 [file nutrients-17-02919-s001.zip › Supplementary_3_psRNATarget.xlsx]

## Sheet: psRNATargetJob-1723214205159896
	miRNA_Acc.	Target_Acc.	Expectation	UPE$	miRNA_start	miRNA_end	Target_start	Target_end	miRNA_aligned_fragment	alignment	Target_aligned_fragment	Inhibition	Target_Desc.	Multiplicity
	novel-oan-miR-1421ag-5p	NM_022909|CENPH	1.5	-1	1	20	428	447	CGGUGGACUGCUUGAGCUGC	::::::.:::::::::::	UGAGCUCAGGCAGUCCACCG	Cleavage		1
	novel-oan-miR-1421ag-5p	NM_001105193|AMER3	2	-1	1	20	179	198	CGGUGGACUGCUUGAGCUGC	:::::::.:::: ::::::	CCAGCUCAGGCAGCCCACCG	Cleavage		2
	novel-pte-miR-11943-3p	NM_001080412|ZBTB38	2	-1	1	22	606	627	UUAUGGUGAUUUAUUUGUGUGG	.:::.: :::::::::.::::	AUACAUAUAUAAAUCACUAUAA	Cleavage		1
	novel-aca-miR-5406-5p	NM_012325|MAPRE1	2.5	-1	1	21	558	578	UUUUUAGACCAAAGGCUCGCU	: :: :::::::::::::.	GCCUAGGCUUUGGUCUAAAAG	Cleavage		1
	novel-oan-miR-1421ag-5p	NM_001201334|GCFC2	2.5	-1	1	20	1017	1036	CGGUGGACUGCUUGAGCUGC	:::::::::::::.:::	UGAGCUCAAGCAGUCUACCC	Cleavage		1
	novel-ptc-miR396f	NM_199131|VAX1	2.5	-1	1	21	1815	1835	UUCCACGGCUUUCUUGAACUG	.::::::::::: .::::.:	AGGUUCAAGAAAGAUGUGGGA	Cleavage		1
	novel-ptc-miR396f	NM_199131|VAX1	2.5	-1	1	21	1815	1835	UUCCACGGCUUUCUUGAACUG	.::::::::::: .::::.:	AGGUUCAAGAAAGAUGUGGGA	Cleavage		1
	novel-pte-miR-11943-3p	NM_019098|CNGB3	2.5	-1	1	22	1262	1283	UUAUGGUGAUUUAUUUGUGUGG	...:::::: ::::::.::::	AUGUACAAAUCAAUCACUAUAA	Cleavage		1
	novel-pte-miR-11943-3p	NM_000726|CACNB4	2.5	-1	1	22	3883	3904	UUAUGGUGAUUUAUUUGUGUGG	::::::::.:::.::::.	UUUAACAAAUAAGUCAUCAUAG	Cleavage		1
	novel-pte-miR-11943-3p	NM_001134398|VAV2	2.5	-1	1	22	1775	1796	UUAUGGUGAUUUAUUUGUGUGG	::::::::.:::.:::.:	GUUGACAAAUAAGUCAUCAUGA	Cleavage		1
	novel-pte-miR-11943-3p	NM_182962|BIRC3	2.5	-1	1	22	2273	2294	UUAUGGUGAUUUAUUUGUGUGG	: :::::::::::::::.	UGGAAAAAAUAAAUCACCAUAG	Cleavage		1
	novel-pte-miR-11943-3p	NM_013357|PURG	2.5	-1	1	22	157	178	UUAUGGUGAUUUAUUUGUGUGG	.::: :::.:::::.::::	UGUUACACAUAGAUCACUAUAA	Cleavage		1
	novel-aca-miR-5406-5p	NM_016094|COMMD2	3	-1	1	21	1263	1283	UUUUUAGACCAAAGGCUCGCU	:::.::::::::.::::	CAAAAGCUUUUGGUCUGAAAA	Cleavage		1
	novel-aca-miR-5406-5p	NM_006827|TMED10	3	-1	1	21	3068	3088	UUUUUAGACCAAAGGCUCGCU	.: ::.::::::.:::::.	UUUGUGCUUUUGGUUUAAAAG	Cleavage		1
	novel-aca-miR-5406-5p	NM_001964|EGR1	3	-1	1	21	735	755	UUUUUAGACCAAAGGCUCGCU	:: :.::::::.::::::	UUCGUCCUUUUGGUUUAAAAA	Cleavage		1
	novel-aca-miR-5406-5p	NM_001033056|GLUL	3	-1	1	21	945	965	UUUUUAGACCAAAGGCUCGCU	:: : :::::::.:::::.	UCCGUGGCUUUGGUUUAAAAG	Cleavage		1
	novel-oan-miR-1421ag-5p	NM_022164|TINAGL1	3	-1	1	20	566	585	CGGUGGACUGCUUGAGCUGC	.::::::::.:::::::	UGGGCUCAAGCGGUCCACCU	Cleavage		1
	novel-oan-miR-1421ag-5p	NM_002055|GFAP	3	-1	1	20	565	584	CGGUGGACUGCUUGAGCUGC	.::::::::::::.:::	UGGGCUCAAGCAGUCUACCC	Cleavage		1
	novel-oan-miR-1421ag-5p	NM_018383|WDR33	3	-1	1	20	1445	1464	CGGUGGACUGCUUGAGCUGC	.::::::::.:::::::	UGGGCUCAAGCGGUCCACCU	Cleavage		1
	novel-oan-miR-1421ag-5p	NM_004285|H6PD	3	-1	1	20	2178	2197	CGGUGGACUGCUUGAGCUGC	::::::.::::::.:::	UGAGCUCAGGCAGUCUACCC	Cleavage		1
	novel-ptc-miR396f	NM_001193361|EXD2	3	-1	1	21	1609	1629	UUCCACGGCUUUCUUGAACUG	::: :.::.::::::::::	GAGUGGAGGAGAGCCGUGGAA	Cleavage		1
	novel-ptc-miR396f	NM_001193361|EXD2	3	-1	1	21	1609	1629	UUCCACGGCUUUCUUGAACUG	::: :.::.::::::::::	GAGUGGAGGAGAGCCGUGGAA	Cleavage		1
	novel-pte-miR-11943-3p	NM_031953|SNX25	3	-1	1	22	3	24	UUAUGGUGAUUUAUUUGUGUGG	:.::::::::::: ::::: ::	CUACACAAAUAAACCACCAGAA	Cleavage		1
	novel-pte-miR-11943-3p	NM_005803|FLOT1	3	-1	1	22	350	371	UUAUGGUGAUUUAUUUGUGUGG	:.:: :::::::::..:..:::	CUACCCAAAUAAAUUGCUGUAA	Cleavage		1
	novel-pte-miR-11943-3p	NM_133496|SLC30A7	3	-1	1	22	5773	5794	UUAUGGUGAUUUAUUUGUGUGG	...::::::::::: ::.:::	UUGCACAAAUAAAUGACUAUAU	Cleavage		1
	novel-pte-miR-11943-3p	NM_001144884|SLC30A7	3	-1	1	22	5457	5478	UUAUGGUGAUUUAUUUGUGUGG	...::::::::::: ::.:::	UUGCACAAAUAAAUGACUAUAU	Cleavage		1
	novel-pte-miR-11943-3p	NM_005486|TOM1L1	3	-1	1	22	696	717	UUAUGGUGAUUUAUUUGUGUGG	:::::::::::::.:: :	GAUGACAAAUAAAUCACUAUUA	Cleavage		1
	novel-pte-miR-11943-3p	NM_001204856|SCNM1	3	-1	1	22	17	38	UUAUGGUGAUUUAUUUGUGUGG	:::::::::::.:: ::..	AUUCACAAAUAAAUUACAAUGG	Cleavage		1
	novel-pte-miR-11943-3p	NM_005063|SCD	3	-1	1	22	3283	3304	UUAUGGUGAUUUAUUUGUGUGG	.: ::::::..:::.:::.:	UAGCUCAAAUAGGUCAUCAUGA	Cleavage		1
	novel-pte-miR-11943-3p	NM_001627|ALCAM	3	-1	1	22	842	864	UUAUGGUGAUUUAU-UUGUGUGG	::::: .::::::::.::::	GAUCACAAUGUAAAUCACUAUAA	Cleavage		1
	novel-pte-miR-11943-3p	NM_002249|KCNN3	3	-1	1	22	3601	3622	UUAUGGUGAUUUAUUUGUGUGG	::. :::::::...:::::	CAUCAUCAAUAAAUUGUCAUAA	Cleavage		1
	novel-pte-miR-11943-3p	NM_001754|RUNX1	3	-1	1	22	2099	2120	UUAUGGUGAUUUAUUUGUGUGG	..::. :::::.:::::::	UUUUGCAGCUAAAUUACCAUAA	Cleavage		1
	novel-pte-miR-11943-3p	NM_022568|ALDH8A1	3	-1	1	22	654	675	UUAUGGUGAUUUAUUUGUGUGG	:: :::::::: .::::::	AACCAAAAAUAAAUAGCCAUAA	Cleavage		1
	novel-pte-miR-11943-3p	NM_015901|NUDT13	3	-1	1	22	541	562	UUAUGGUGAUUUAUUUGUGUGG	::::: :::.:::..::.:	AGUCACAAUUAAGUCAUUAUGA	Cleavage		1
	novel-rno-miR-337-3p	NM_001199664|PMF1-BGLAP	3	-1	1	22	73	94	UUCAGCUCACAUAUCUCUCUGG	::.:::.:.:::::::: ::	GGAGGGAGGUGUGUGAGCUCAA	Cleavage		1
	novel-rno-miR-337-3p	NM_002433|MOG	3	-1	1	22	218	239	UUCAGCUCACAUAUCUCUCUGG	:::::: :. ::::::::::	AGAGAGAGCUGAGUGAGCUGAA	Translation		1
	novel-rno-miR-337-3p	NM_206811|MOG	3	-1	1	22	218	239	UUCAGCUCACAUAUCUCUCUGG	:::::: :. ::::::::::	AGAGAGAGCUGAGUGAGCUGAA	Translation		1
	novel-rno-miR-337-3p	NM_001170418|MOG	3	-1	1	22	483	504	UUCAGCUCACAUAUCUCUCUGG	:::::: :. ::::::::::	AGAGAGAGCUGAGUGAGCUGAA	Translation		1
	novel-rno-miR-337-3p	NM_206814|MOG	3	-1	1	22	483	504	UUCAGCUCACAUAUCUCUCUGG	:::::: :. ::::::::::	AGAGAGAGCUGAGUGAGCUGAA	Translation		1
	novel-rno-miR-337-3p	NM_206812|MOG	3	-1	1	22	483	504	UUCAGCUCACAUAUCUCUCUGG	:::::: :. ::::::::::	AGAGAGAGCUGAGUGAGCUGAA	Translation		1
	novel-rno-miR-337-3p	NM_198560|LHFPL4	3	-1	1	22	2764	2785	UUCAGCUCACAUAUCUCUCUGG	:::: :.::::.::::::	AGGCAGAGUUGUGUGGGCUGAA	Cleavage		1
	novel-rno-miR-337-3p	NM_001198845|RBM14-RBM4	3	-1	1	22	8	29	UUCAGCUCACAUAUCUCUCUGG	:.:: .:.::::.::::::	GGUGGGAUGUGUGUGGGCUGAA	Cleavage		1
	novel-rno-miR-337-3p	NM_001199664|PMF1-BGLAP	3	-1	1	22	73	94	UUCAGCUCACAUAUCUCUCUGG	::.:::.:.:::::::: ::	GGAGGGAGGUGUGUGAGCUCAA	Cleavage		1
	novel-rno-miR-337-3p	NM_002433|MOG	3	-1	1	22	218	239	UUCAGCUCACAUAUCUCUCUGG	:::::: :. ::::::::::	AGAGAGAGCUGAGUGAGCUGAA	Translation		1
	novel-rno-miR-337-3p	NM_206811|MOG	3	-1	1	22	218	239	UUCAGCUCACAUAUCUCUCUGG	:::::: :. ::::::::::	AGAGAGAGCUGAGUGAGCUGAA	Translation		1
	novel-rno-miR-337-3p	NM_206814|MOG	3	-1	1	22	483	504	UUCAGCUCACAUAUCUCUCUGG	:::::: :. ::::::::::	AGAGAGAGCUGAGUGAGCUGAA	Translation		1
	novel-rno-miR-337-3p	NM_001170418|MOG	3	-1	1	22	483	504	UUCAGCUCACAUAUCUCUCUGG	:::::: :. ::::::::::	AGAGAGAGCUGAGUGAGCUGAA	Translation		1
	novel-rno-miR-337-3p	NM_206812|MOG	3	-1	1	22	483	504	UUCAGCUCACAUAUCUCUCUGG	:::::: :. ::::::::::	AGAGAGAGCUGAGUGAGCUGAA	Translation		1
	novel-rno-miR-337-3p	NM_198560|LHFPL4	3	-1	1	22	2764	2785	UUCAGCUCACAUAUCUCUCUGG	:::: :.::::.::::::	AGGCAGAGUUGUGUGGGCUGAA	Cleavage		1
	novel-rno-miR-337-3p	NM_001198845|RBM14-RBM4	3	-1	1	22	8	29	UUCAGCUCACAUAUCUCUCUGG	:.:: .:.::::.::::::	GGUGGGAUGUGUGUGGGCUGAA	Cleavage		1
	novel-aca-miR-5406-5p	NM_001164318|FLNB	3.5	-1	1	21	1025	1045	UUUUUAGACCAAAGGCUCGCU	:::.:.:::::: ::.:::.	UGCGGGUCUUUGGCCUGAAAG	Cleavage		1
	novel-aca-miR-5406-5p	NM_005659|UFD1L	3.5	-1	1	21	409	429	UUUUUAGACCAAAGGCUCGCU	:. ::.:::::: :::::::	UGUCAGUCUUUGGCCUAAAAA	Cleavage		1
	novel-aca-miR-5406-5p	NM_001035247|UFD1L	3.5	-1	1	21	479	499	UUUUUAGACCAAAGGCUCGCU	:. ::.:::::: :::::::	UGUCAGUCUUUGGCCUAAAAA	Cleavage		1
	novel-aca-miR-5406-5p	NM_203283|RBPJ	3.5	-1	1	21	496	516	UUUUUAGACCAAAGGCUCGCU	.::::.:::: :::::::	UUUGAGCUUUUGCUCUAAAAU	Cleavage		1
	novel-aca-miR-5406-5p	NM_007117|TRH	3.5	-1	1	21	18	38	UUUUUAGACCAAAGGCUCGCU	::::..: ::::::::..:	GUCGAGUUUGUGGUCUAAGGA	Cleavage		1
	novel-aca-miR-5406-5p	NM_000268|NF2	3.5	-1	1	21	220	240	UUUUUAGACCAAAGGCUCGCU	.:::.::::: :.:::.::	CCUGAGUCUUUGUUUUAAGAA	Cleavage		1
	novel-aca-miR-5406-5p	NM_181828|NF2	3.5	-1	1	21	280	300	UUUUUAGACCAAAGGCUCGCU	.:::.::::: :.:::.::	CCUGAGUCUUUGUUUUAAGAA	Cleavage		1
	novel-aca-miR-5406-5p	NM_181832|NF2	3.5	-1	1	21	295	315	UUUUUAGACCAAAGGCUCGCU	.:::.::::: :.:::.::	CCUGAGUCUUUGUUUUAAGAA	Cleavage		1
	novel-aca-miR-5406-5p	NM_080670|SLC35A4	3.5	-1	1	21	603	623	UUUUUAGACCAAAGGCUCGCU	: : :::::::: :::..:::	ACCUAGCCUUUGUUCUGGAAA	Cleavage		1
	novel-aca-miR-5406-5p	NM_003286|TOP1	3.5	-1	1	21	912	932	UUUUUAGACCAAAGGCUCGCU	: .:::. ::::::: :::::	AAUGAGUAUUUGGUCCAAAAA	Cleavage		1
	novel-aca-miR-5406-5p	NM_133460|ZNF418	3.5	-1	1	21	1116	1136	UUUUUAGACCAAAGGCUCGCU	: .:: ::: ::::::::.::	AAUGACCCUGUGGUCUAAGAA	Cleavage		1
	novel-aca-miR-5406-5p	NM_015259|ICOSLG	3.5	-1	1	21	377	397	UUUUUAGACCAAAGGCUCGCU	:.:. ::::::.::::::	GAAGGGUGUUUGGUUUAAAAA	Cleavage		1
	novel-aca-miR-5406-5p	NM_001170464|CDK17	3.5	-1	1	21	14	34	UUUUUAGACCAAAGGCUCGCU	: : :::.::::::.:: :::	ACCAAGCUUUUGGUUUAUAAA	Cleavage		1
	novel-aca-miR-5406-5p	NM_017644|KLHL24	3.5	-1	1	21	2587	2607	UUUUUAGACCAAAGGCUCGCU	.:: ::::::::.::.::	UAUGAACCUUUGGUUUAGAAU	Cleavage		1
	novel-aca-miR-5406-5p	NM_001010846|SHE	3.5	-1	1	21	437	457	UUUUUAGACCAAAGGCUCGCU	: ::.::::::::: :::.	GCCAAGUCUUUGGUCUUAAAG	Cleavage		1
	novel-ath-miR165a-3p	NM_001080513|CPN2	3.5	-1	1	21	133	153	UCGGACCAGGCUUCAUUCCCC	:::..::.::.::::::.:	AGGGGGUGGAGUCUGGUCUGC	Cleavage		1
	novel-ath-miR165a-3p	NM_001168238|ABL2	3.5	-1	1	21	907	927	UCGGACCAGGCUUCAUUCCCC	:::::::: :::: ::.::	AAGGAAUGAAUCCUGUUCUGA	Translation		1
	novel-ath-miR165a-3p	NM_001077199|SREK1	3.5	-1	1	21	1667	1687	UCGGACCAGGCUUCAUUCCCC	: ::::::::::: :..::	AAGUAAUGAAGCCUGAUUUGA	Cleavage		1
	novel-ath-miR165a-3p	NM_153350|FBXL16	3.5	-1	1	21	864	884	UCGGACCAGGCUUCAUUCCCC	::.: ::.:::::: ::::	CUGGGAAGAGGCCUGGGCCGA	Cleavage		1
	novel-ath-miR165a-3p	NM_007054|KIF3A	3.5	-1	1	21	2929	2949	UCGGACCAGGCUUCAUUCCCC	:: : ::::::::::.::	CUGGCCUCAAGCCUGGUCUGA	Cleavage		1
	novel-ath-miR165a-3p	NM_001080513|CPN2	3.5	-1	1	21	133	153	UCGGACCAGGCUUCAUUCCCC	:::..::.::.::::::.:	AGGGGGUGGAGUCUGGUCUGC	Cleavage		1
	novel-ath-miR165a-3p	NM_001168238|ABL2	3.5	-1	1	21	907	927	UCGGACCAGGCUUCAUUCCCC	:::::::: :::: ::.::	AAGGAAUGAAUCCUGUUCUGA	Translation		1
	novel-ath-miR165a-3p	NM_001077199|SREK1	3.5	-1	1	21	1667	1687	UCGGACCAGGCUUCAUUCCCC	: ::::::::::: :..::	AAGUAAUGAAGCCUGAUUUGA	Cleavage		1
	novel-ath-miR165a-3p	NM_153350|FBXL16	3.5	-1	1	21	864	884	UCGGACCAGGCUUCAUUCCCC	::.: ::.:::::: ::::	CUGGGAAGAGGCCUGGGCCGA	Cleavage		1
	novel-ath-miR165a-3p	NM_007054|KIF3A	3.5	-1	1	21	2929	2949	UCGGACCAGGCUUCAUUCCCC	:: : ::::::::::.::	CUGGCCUCAAGCCUGGUCUGA	Cleavage		1
	novel-hsa-miR-376a-5p	NM_001256691|MELK	3.5	-1	1	21	159	179	UUAGAUUCGCGCACAAACUCG	: ::::::. .::::::::	UUAUUUUGUGUAUGAAUCUAA	Translation		1
	novel-hsa-miR-376a-5p	NM_001256691|MELK	3.5	-1	1	21	159	179	UUAGAUUCGCGCACAAACUCG	: ::::::. .::::::::	UUAUUUUGUGUAUGAAUCUAA	Translation		1
	novel-oan-miR-1421ag-5p	NM_001102651|ZNF554	3.5	-1	1	20	1212	1231	CGGUGGACUGCUUGAGCUGC	:::::::::: ::::::	UGAGCUCAAGCAAUCCACCC	Cleavage		1
	novel-oan-miR-1421ag-5p	NM_014947|FOXJ3	3.5	-1	1	20	1135	1154	CGGUGGACUGCUUGAGCUGC	::::::.::::::..::	UGAGCUCAGGCAGUCUGCCU	Cleavage		1
	novel-oan-miR-1421ag-5p	NM_002853|RAD1	3.5	-1	1	20	2336	2355	CGGUGGACUGCUUGAGCUGC	:::::::::: ::::::	UGAGCUCAAGCAAUCCACCC	Cleavage		1
	novel-oan-miR-1421ag-5p	NM_001199779|PSMB2	3.5	-1	1	20	1146	1165	CGGUGGACUGCUUGAGCUGC	.::::::::::::..::	UGGGCUCAAGCAGUCUGCCU	Cleavage		1
	novel-oan-miR-1421ag-5p	NM_002577|PAK2	3.5	-1	1	20	2710	2729	CGGUGGACUGCUUGAGCUGC	::::::.::::::..::	UGAGCUCAGGCAGUCUGCCC	Cleavage		1
	novel-oan-miR-1421ag-5p	NM_001098516|MUC20	3.5	-1	1	20	1339	1358	CGGUGGACUGCUUGAGCUGC	:::::::::::::: ::	UGAGCUCAAGCAGUCCUCCU	Cleavage		1
	novel-oan-miR-1421ag-5p	NM_173872|CLCN3	3.5	-1	1	20	1980	1999	CGGUGGACUGCUUGAGCUGC	::::::::::: ::..::	UCAGCUCAAGCAAUCUGCCU	Cleavage		1
	novel-oan-miR-1421ag-5p	NM_001829|CLCN3	3.5	-1	1	20	2048	2067	CGGUGGACUGCUUGAGCUGC	::::::::::: ::..::	UCAGCUCAAGCAAUCUGCCU	Cleavage		1
	novel-oan-miR-1421ag-5p	NM_001080383|GJC1	3.5	-1	1	20	4783	4802	CGGUGGACUGCUUGAGCUGC	..::::::::::::: ::	UUGGCUCAAGCAGUCCUCCC	Cleavage		1
	novel-oan-miR-1421ag-5p	NM_001270951|TNFRSF11A	3.5	-1	1	20	680	699	CGGUGGACUGCUUGAGCUGC	::::: ::::::::: ::	CCAGCUAAAGCAGUCCUCCA	Cleavage		1
	novel-oan-miR-1421ag-5p	NM_001270949|TNFRSF11A	3.5	-1	1	20	955	974	CGGUGGACUGCUUGAGCUGC	::::: ::::::::: ::	CCAGCUAAAGCAGUCCUCCA	Cleavage		1
	novel-ptc-miR396f	NM_015375|DSTYK	3.5	-1	1	21	3681	3701	UUCCACGGCUUUCUUGAACUG	: ::::::.:::: :::::.	AAAUUCAAGGAAGCAGUGGAG	Cleavage		1
	novel-ptc-miR396f	NM_001271562|C11orf71	3.5	-1	1	21	202	222	UUCCACGGCUUUCUUGAACUG	..: :::.::::: .::::::	UGGAUCAGGAAAGGUGUGGAA	Cleavage		1
	novel-ptc-miR396f	NM_001033723|ZNF704	3.5	-1	1	21	3289	3309	UUCCACGGCUUUCUUGAACUG	.:: :::::..::.:::::	AGGUACAAGAGGGCUGUGGAC	Cleavage		1
	novel-ptc-miR396f	NM_015009|PDZRN3	3.5	-1	1	21	700	720	UUCCACGGCUUUCUUGAACUG	:: ::.:::::..:::::	AUGUACAGGAAAGUUGUGGAU	Cleavage		1
	novel-ptc-miR396f	NM_015375|DSTYK	3.5	-1	1	21	3681	3701	UUCCACGGCUUUCUUGAACUG	: ::::::.:::: :::::.	AAAUUCAAGGAAGCAGUGGAG	Cleavage		1
	novel-ptc-miR396f	NM_001271562|C11orf71	3.5	-1	1	21	202	222	UUCCACGGCUUUCUUGAACUG	..: :::.::::: .::::::	UGGAUCAGGAAAGGUGUGGAA	Cleavage		1
	novel-ptc-miR396f	NM_001033723|ZNF704	3.5	-1	1	21	3289	3309	UUCCACGGCUUUCUUGAACUG	.:: :::::..::.:::::	AGGUACAAGAGGGCUGUGGAC	Cleavage		1
	novel-ptc-miR396f	NM_015009|PDZRN3	3.5	-1	1	21	700	720	UUCCACGGCUUUCUUGAACUG	:: ::.:::::..:::::	AUGUACAGGAAAGUUGUGGAU	Cleavage		1
	novel-pte-miR-11943-3p	NM_145865|ANKS4B	3.5	-1	1	22	169	190	UUAUGGUGAUUUAUUUGUGUGG	:::. :::::::::: ::::.:	CCAUCCAAAUAAAUCUCCAUGA	Cleavage		1
	novel-pte-miR-11943-3p	NM_138923|TAF1	3.5	-1	1	22	1204	1225	UUAUGGUGAUUUAUUUGUGUGG	::... :::::::::.::::.	ACAUGUUAAUAAAUCAUCAUAG	Cleavage		1
	novel-pte-miR-11943-3p	NM_001077440|BCLAF1	3.5	-1	1	22	1716	1736	UUAUGGUGAUUUAUUUGUGUGG	.:.:::::::::: :::::::	GUAUACAAAUAAAU-ACCAUAA	Cleavage		1
	novel-pte-miR-11943-3p	NM_001135597|CCDC88A	3.5	-1	1	22	906	927	UUAUGGUGAUUUAUUUGUGUGG	:...::::::.:.::.::.:	UAAUGUAAAUAAGUUACUAUGA	Cleavage		1
	novel-pte-miR-11943-3p	NM_002119|HLA-DOA	3.5	-1	1	22	834	855	UUAUGGUGAUUUAUUUGUGUGG	:: : :.:::::::::::::	ACAAAGAGAUAAAUCACCAUAC	Cleavage		1
	novel-pte-miR-11943-3p	NM_176786|IL9R	3.5	-1	1	22	873	894	UUAUGGUGAUUUAUUUGUGUGG	:::::..:::. ::::::.:	GGACACAGGUAAGGCACCAUGA	Cleavage		1
	novel-pte-miR-11943-3p	NM_002186|IL9R	3.5	-1	1	22	316	337	UUAUGGUGAUUUAUUUGUGUGG	:::::..:::. ::::::.:	GGACACAGGUAAGGCACCAUGA	Cleavage		1
	novel-pte-miR-11943-3p	NM_144711|KLHL23	3.5	-1	1	22	2126	2147	UUAUGGUGAUUUAUUUGUGUGG	: :.: :::::::::::..::	CAAUAAAAAUAAAUCACUGUAC	Cleavage		1
	novel-pte-miR-11943-3p	NM_014363|SACS	3.5	-1	1	22	41	62	UUAUGGUGAUUUAUUUGUGUGG	.:::.:::::::..:..::	UAGCACGAAUAAAUUGCUGUAC	Cleavage		1
	novel-pte-miR-11943-3p	NM_001018008|TPM1	3.5	-1	1	22	659	680	UUAUGGUGAUUUAUUUGUGUGG	: ::: ::::::::::.. :::	CAACAGAAAUAAAUCAUUUUAA	Cleavage		2
	novel-pte-miR-11943-3p	NM_001040143|SCN2A	3.5	-1	1	22	2317	2338	UUAUGGUGAUUUAUUUGUGUGG	::::: :: :::.::.::::	GAACACACAUUAAUUACUAUAA	Cleavage		1
	novel-pte-miR-11943-3p	NM_001039152|RGS21	3.5	-1	1	22	716	737	UUAUGGUGAUUUAUUUGUGUGG	.::.:.::::::: ..::::	GAGCAUAGAUAAAUCCUUAUAA	Cleavage		1
	novel-pte-miR-11943-3p	NM_004177|STX3	3.5	-1	1	22	1055	1076	UUAUGGUGAUUUAUUUGUGUGG	: ..:::::.::::::..:..	ACCUGCAAAUGAAUCACUGUGG	Cleavage		1
	novel-pte-miR-11943-3p	NM_001178040|STX3	3.5	-1	1	22	977	998	UUAUGGUGAUUUAUUUGUGUGG	: ..:::::.::::::..:..	ACCUGCAAAUGAAUCACUGUGG	Cleavage		1
	novel-pte-miR-11943-3p	NM_001100164|PHACTR2	3.5	-1	1	22	5642	5663	UUAUGGUGAUUUAUUUGUGUGG	:. .. :::::::::::::: :	CUUUGGAAAUAAAUCACCAUUA	Cleavage		1
	novel-pte-miR-11943-3p	NM_001814|CTSC	3.5	-1	1	22	95	116	UUAUGGUGAUUUAUUUGUGUGG	: .:::::::.::. ::::.:	GCUUACAAAUAGAUUUCCAUGA	Cleavage		1
	novel-pte-miR-11943-3p	NM_001796|CDH8	3.5	-1	1	22	6	27	UUAUGGUGAUUUAUUUGUGUGG	.:.:::::::::::.. ::	GAUUAUAAAUAAAUCACUGGAA	Cleavage		1
	novel-pte-miR-11943-3p	NM_001257|CDH13	3.5	-1	1	22	1193	1214	UUAUGGUGAUUUAUUUGUGUGG	::.::::.:::::.:: :.	AACCAUAAAUGAAUCAUCAAAG	Cleavage		1
	novel-pte-miR-11943-3p	NM_198353|KCTD8	3.5	-1	1	22	487	508	UUAUGGUGAUUUAUUUGUGUGG	.::::::::::::: : ::	UGUUACAAAUAAAUCACAAGAA	Cleavage		1
	novel-pte-miR-11943-3p	NM_002034|FUT5	3.5	-1	1	22	558	579	UUAUGGUGAUUUAUUUGUGUGG	:::::::. :::::.::..	UGUCACAAAUGCAUCACUAUGG	Translation		1
	novel-pte-miR-11943-3p	NM_032520|GNPTG	3.5	-1	1	22	233	254	UUAUGGUGAUUUAUUUGUGUGG	.::::.::::: :..::::	CGCUACAAGUAAAUGAUUAUAA	Cleavage		1
	novel-rno-miR-337-3p	NM_001204265|NR3C1	3.5	-1	1	22	196	217	UUCAGCUCACAUAUCUCUCUGG	:::::::.::: ::::::: :	ACAGAGAGGUAUAUGAGCUGCA	Translation		1
	novel-rno-miR-337-3p	NM_173564|NYAP1	3.5	-1	1	22	339	360	UUCAGCUCACAUAUCUCUCUGG	::.:.:.:. ::::::::::	AGAGGGGGGUGGGUGAGCUGAA	Translation		1
	novel-rno-miR-337-3p	NM_002698|POU2F2	3.5	-1	1	22	3812	3833	UUCAGCUCACAUAUCUCUCUGG	.:::::::. :::.:.::.:	GAGGAGAGAUGAGUGGGUUGGA	Translation		1
	novel-rno-miR-337-3p	NM_001247994|POU2F2	3.5	-1	1	22	3865	3886	UUCAGCUCACAUAUCUCUCUGG	.:::::::. :::.:.::.:	GAGGAGAGAUGAGUGGGUUGGA	Translation		1
	novel-rno-miR-337-3p	NM_015016|MAST3	3.5	-1	1	22	998	1019	UUCAGCUCACAUAUCUCUCUGG	::.:::::: ::::::.:	GAGAAGGGAUAUGGGAGCUGGA	Cleavage		1
	novel-rno-miR-337-3p	NM_001136052|CPT1C	3.5	-1	1	22	105	126	UUCAGCUCACAUAUCUCUCUGG	: : : ::::.:::::::::..	CAAUAAAGAUGUGUGAGCUGGG	Cleavage		1
	novel-rno-miR-337-3p	NM_020771|HACE1	3.5	-1	1	22	1148	1169	UUCAGCUCACAUAUCUCUCUGG	:::::: :::: ::.::::	UUUGAGAGACAUGUAAGUUGAA	Cleavage		1
	novel-rno-miR-337-3p	NM_152785|GCSAM	3.5	-1	1	22	535	556	UUCAGCUCACAUAUCUCUCUGG	:..: :: ::::::::.::::	CUGGUUAGUUAUGUGAGUUGAA	Cleavage		1
	novel-rno-miR-337-3p	NM_018969|GPR173	3.5	-1	1	22	755	776	UUCAGCUCACAUAUCUCUCUGG	:::: : ::::::::::::	GAAGAGUAAGAUGUGAGCUGAA	Cleavage		1
	novel-rno-miR-337-3p	NM_181780|BTLA	3.5	-1	1	22	1236	1257	UUCAGCUCACAUAUCUCUCUGG	: : :::::::::::::.	UUCAACAAAUAUGUGAGCUGAG	Cleavage		1
	novel-rno-miR-337-3p	NM_001204265|NR3C1	3.5	-1	1	22	196	217	UUCAGCUCACAUAUCUCUCUGG	:::::::.::: ::::::: :	ACAGAGAGGUAUAUGAGCUGCA	Translation		1
	novel-rno-miR-337-3p	NM_173564|NYAP1	3.5	-1	1	22	339	360	UUCAGCUCACAUAUCUCUCUGG	::.:.:.:. ::::::::::	AGAGGGGGGUGGGUGAGCUGAA	Translation		1
	novel-rno-miR-337-3p	NM_002698|POU2F2	3.5	-1	1	22	3812	3833	UUCAGCUCACAUAUCUCUCUGG	.:::::::. :::.:.::.:	GAGGAGAGAUGAGUGGGUUGGA	Translation		1
	novel-rno-miR-337-3p	NM_001247994|POU2F2	3.5	-1	1	22	3865	3886	UUCAGCUCACAUAUCUCUCUGG	.:::::::. :::.:.::.:	GAGGAGAGAUGAGUGGGUUGGA	Translation		1
	novel-rno-miR-337-3p	NM_015016|MAST3	3.5	-1	1	22	998	1019	UUCAGCUCACAUAUCUCUCUGG	::.:::::: ::::::.:	GAGAAGGGAUAUGGGAGCUGGA	Cleavage		1
	novel-rno-miR-337-3p	NM_001136052|CPT1C	3.5	-1	1	22	105	126	UUCAGCUCACAUAUCUCUCUGG	: : : ::::.:::::::::..	CAAUAAAGAUGUGUGAGCUGGG	Cleavage		1
	novel-rno-miR-337-3p	NM_020771|HACE1	3.5	-1	1	22	1148	1169	UUCAGCUCACAUAUCUCUCUGG	:::::: :::: ::.::::	UUUGAGAGACAUGUAAGUUGAA	Cleavage		1
	novel-rno-miR-337-3p	NM_152785|GCSAM	3.5	-1	1	22	535	556	UUCAGCUCACAUAUCUCUCUGG	:..: :: ::::::::.::::	CUGGUUAGUUAUGUGAGUUGAA	Cleavage		1
	novel-rno-miR-337-3p	NM_018969|GPR173	3.5	-1	1	22	755	776	UUCAGCUCACAUAUCUCUCUGG	:::: : ::::::::::::	GAAGAGUAAGAUGUGAGCUGAA	Cleavage		1
	novel-rno-miR-337-3p	NM_181780|BTLA	3.5	-1	1	22	1236	1257	UUCAGCUCACAUAUCUCUCUGG	: : :::::::::::::.	UUCAACAAAUAUGUGAGCUGAG	Cleavage		1
	novel-aca-miR-5406-5p	NM_018708|FEM1A	4	-1	1	21	163	184	UUUUUAG-ACCAAAGGCUCGCU	:::::::::::::: :::.::.	AGCGAGCCUUUGGUGCUAGAAG	Cleavage		1
	novel-aca-miR-5406-5p	NM_001257273|ZNF451	4	-1	1	21	2961	2981	UUUUUAGACCAAAGGCUCGCU	::.::: :::::::::...:	AGUGAGGAUUUGGUCUAGGGA	Cleavage		1
	novel-aca-miR-5406-5p	NM_001165884|ZNF268	4	-1	1	21	550	570	UUUUUAGACCAAAGGCUCGCU	:::.::::::.:::::	GGAAAGCUUUUGGUUUAAAAU	Cleavage		2
	novel-aca-miR-5406-5p	NM_001165887|ZNF268	4	-1	1	21	705	725	UUUUUAGACCAAAGGCUCGCU	:::.::::::.:::::	GGAAAGCUUUUGGUUUAAAAU	Cleavage		2
	novel-aca-miR-5406-5p	NM_017590|ZC3H7B	4	-1	1	21	2679	2699	UUUUUAGACCAAAGGCUCGCU	:::::::: ::::.:::	CCUUAGCCUUUGUUCUAGAAA	Cleavage		1
	novel-aca-miR-5406-5p	NM_207330|NIPAL1	4	-1	1	21	778	798	UUUUUAGACCAAAGGCUCGCU	:.::.:::: :.::::::	CAGGGGCUUUUGCUUUAAAAA	Cleavage		1
	novel-aca-miR-5406-5p	NM_020210|SEMA4B	4	-1	1	21	264	284	UUUUUAGACCAAAGGCUCGCU	: .::::: :: ::.::::::	ACUGAGCCCUUUGUUUAAAAA	Translation		1
	novel-aca-miR-5406-5p	NM_017665|ZCCHC10	4	-1	1	21	1117	1137	UUUUUAGACCAAAGGCUCGCU	.:::.:::::::.::: :	GAUGAGUCUUUGGUUUAACAU	Cleavage		1
	novel-aca-miR-5406-5p	NM_014747|RIMS3	4	-1	1	21	3165	3185	UUUUUAGACCAAAGGCUCGCU	: .:.:..:::::: :.::::	AAUGGGUUUUUGGUAUGAAAA	Cleavage		1
	novel-aca-miR-5406-5p	NM_032182|FAM175B	4	-1	1	21	1128	1148	UUUUUAGACCAAAGGCUCGCU	.::::.: ::::.:..:::	GUUGAGCUUCUGGUUUGGAAA	Cleavage		1
	novel-aca-miR-5406-5p	NM_019116|UBFD1	4	-1	1	21	566	586	UUUUUAGACCAAAGGCUCGCU	.:::..:::: :.:::.::	UUUGAGUUUUUGUUUUAAGAA	Cleavage		1
	novel-ath-miR165a-3p	NM_007011|ABHD2	4	-1	1	21	2273	2293	UCGGACCAGGCUUCAUUCCCC	:: :..::.:::::::::.:	GGAGGGUGGAGCCUGGUCUGC	Cleavage		1
	novel-ath-miR165a-3p	NM_000031|ALAD	4	-1	1	21	423	443	UCGGACCAGGCUUCAUUCCCC	::::::::.:::: : .:::	UGGGAAUGAGGCCUAGAUCGA	Cleavage		1
	novel-ath-miR165a-3p	NM_001110199|SRRM3	4	-1	1	21	1338	1358	UCGGACCAGGCUUCAUUCCCC	:::: ::..:.::::::::.	GGGGUCUGGGGUCUGGUCCGG	Cleavage		1
	novel-ath-miR165a-3p	NM_017994|TMEM248	4	-1	1	21	354	374	UCGGACCAGGCUUCAUUCCCC	:::. :::::..::::..:.	UGGGGUUGAAGUUUGGUUUGG	Cleavage		1
	novel-ath-miR165a-3p	NM_033141|MAP3K9	4	-1	1	21	473	493	UCGGACCAGGCUUCAUUCCCC	:::::: .::.::::.:::	UGGGAAUCUGGCUUGGUUCGA	Cleavage		1
	novel-ath-miR165a-3p	NM_138383|MTSS1L	4	-1	1	21	1486	1506	UCGGACCAGGCUUCAUUCCCC	:::::.:::. ::::.::	AUAGAAUGGAGCUGGGUCUGA	Cleavage		1
	novel-ath-miR165a-3p	NM_006743|RBM3	4	-1	1	21	1417	1437	UCGGACCAGGCUUCAUUCCCC	::. ::.:::::::..::	CAUGAGAGAGGCCUGGUUUGA	Cleavage		1
	novel-ath-miR165a-3p	NM_024589|ROGDI	4	-1	1	21	168	188	UCGGACCAGGCUUCAUUCCCC	: :::: :::: :::::..:.	GAGGAAGGAAGGCUGGUUUGG	Translation		1
	novel-ath-miR165a-3p	NM_005994|TBX2	4	-1	1	21	123	143	UCGGACCAGGCUUCAUUCCCC	::::: .::::: :::.:.	CCGGAAUAGAGCCUCGUCUGG	Cleavage		1
	novel-ath-miR165a-3p	NM_148961|OTOS	4	-1	1	21	92	112	UCGGACCAGGCUUCAUUCCCC	:::.: :.::::::::. :	CAGGAGUCAGGCCUGGUCUCA	Cleavage		1
	novel-ath-miR165a-3p	NM_007011|ABHD2	4	-1	1	21	2273	2293	UCGGACCAGGCUUCAUUCCCC	:: :..::.:::::::::.:	GGAGGGUGGAGCCUGGUCUGC	Cleavage		1
	novel-ath-miR165a-3p	NM_000031|ALAD	4	-1	1	21	423	443	UCGGACCAGGCUUCAUUCCCC	::::::::.:::: : .:::	UGGGAAUGAGGCCUAGAUCGA	Cleavage		1
	novel-ath-miR165a-3p	NM_001110199|SRRM3	4	-1	1	21	1338	1358	UCGGACCAGGCUUCAUUCCCC	:::: ::..:.::::::::.	GGGGUCUGGGGUCUGGUCCGG	Cleavage		1
	novel-ath-miR165a-3p	NM_017994|TMEM248	4	-1	1	21	354	374	UCGGACCAGGCUUCAUUCCCC	:::. :::::..::::..:.	UGGGGUUGAAGUUUGGUUUGG	Cleavage		1
	novel-ath-miR165a-3p	NM_033141|MAP3K9	4	-1	1	21	473	493	UCGGACCAGGCUUCAUUCCCC	:::::: .::.::::.:::	UGGGAAUCUGGCUUGGUUCGA	Cleavage		1
	novel-ath-miR165a-3p	NM_138383|MTSS1L	4	-1	1	21	1486	1506	UCGGACCAGGCUUCAUUCCCC	:::::.:::. ::::.::	AUAGAAUGGAGCUGGGUCUGA	Cleavage		1
	novel-ath-miR165a-3p	NM_006743|RBM3	4	-1	1	21	1417	1437	UCGGACCAGGCUUCAUUCCCC	::. ::.:::::::..::	CAUGAGAGAGGCCUGGUUUGA	Cleavage		1
	novel-ath-miR165a-3p	NM_024589|ROGDI	4	-1	1	21	168	188	UCGGACCAGGCUUCAUUCCCC	: :::: :::: :::::..:.	GAGGAAGGAAGGCUGGUUUGG	Translation		1
	novel-ath-miR165a-3p	NM_005994|TBX2	4	-1	1	21	123	143	UCGGACCAGGCUUCAUUCCCC	::::: .::::: :::.:.	CCGGAAUAGAGCCUCGUCUGG	Cleavage		1
	novel-ath-miR165a-3p	NM_148961|OTOS	4	-1	1	21	92	112	UCGGACCAGGCUUCAUUCCCC	:::.: :.::::::::. :	CAGGAGUCAGGCCUGGUCUCA	Cleavage		1
	novel-hsa-miR-376a-5p	NM_173569|UBN2	4	-1	1	21	6690	6710	UUAGAUUCGCGCACAAACUCG	:::: ::::.:. :::.:::	GGAGUGUGUGUGUAAAUUUAA	Cleavage		1
	novel-hsa-miR-376a-5p	NM_014997|KLHDC10	4	-1	1	21	1595	1615	UUAGAUUCGCGCACAAACUCG	:: :: ::.:.:.::.:::	UUAGCUUAUGUGUGGAUUUAA	Cleavage		1
	novel-hsa-miR-376a-5p	NM_173569|UBN2	4	-1	1	21	6690	6710	UUAGAUUCGCGCACAAACUCG	:::: ::::.:. :::.:::	GGAGUGUGUGUGUAAAUUUAA	Cleavage		1
	novel-hsa-miR-376a-5p	NM_014997|KLHDC10	4	-1	1	21	1595	1615	UUAGAUUCGCGCACAAACUCG	:: :: ::.:.:.::.:::	UUAGCUUAUGUGUGGAUUUAA	Cleavage		1
	novel-oan-miR-1421ag-5p	NM_001105193|AMER3	4	-1	1	20	1931	1950	CGGUGGACUGCUUGAGCUGC	.::::::::::::: ::	UGGGCUCAAGCAGUCCUCCC	Cleavage		2
	novel-oan-miR-1421ag-5p	NM_198586|NHLRC1	4	-1	1	20	458	477	CGGUGGACUGCUUGAGCUGC	::.::::::: ::::::	UGAGUUCAAGCAAUCCACCU	Cleavage		1
	novel-oan-miR-1421ag-5p	NM_198798|ANKEF1	4	-1	1	20	385	404	CGGUGGACUGCUUGAGCUGC	::::::.::::::: ::	UGAGCUCAGGCAGUCCUCCC	Cleavage		1
	novel-oan-miR-1421ag-5p	NM_144997|FLCN	4	-1	1	20	1226	1245	CGGUGGACUGCUUGAGCUGC	::.::::::::::: ::	UGAGUUCAAGCAGUCCUCCU	Cleavage		1
	novel-oan-miR-1421ag-5p	NM_001261400|PSMD9	4	-1	1	20	903	922	CGGUGGACUGCUUGAGCUGC	.::::::::::::: ::	UGGGCUCAAGCAGUCCUCCU	Cleavage		1
	novel-oan-miR-1421ag-5p	NM_018518|MCM10	4	-1	1	20	837	856	CGGUGGACUGCUUGAGCUGC	.::::::::::::: ::	UGGGCUCAAGCAGUCCUCCC	Cleavage		1
	novel-oan-miR-1421ag-5p	NM_000148|FUT1	4	-1	1	20	1242	1261	CGGUGGACUGCUUGAGCUGC	.::::::::::::: ::	UGGGCUCAAGCAGUCCUCCC	Cleavage		1
	novel-oan-miR-1421ag-5p	NM_001144878|IMPA1	4	-1	1	20	1845	1864	CGGUGGACUGCUUGAGCUGC	.::::::::::::: ::	UGGGCUCAAGCAGUCCUCCC	Cleavage		1
	novel-oan-miR-1421ag-5p	NM_001144879|IMPA1	4	-1	1	20	1973	1992	CGGUGGACUGCUUGAGCUGC	.::::::::::::: ::	UGGGCUCAAGCAGUCCUCCC	Cleavage		1
	novel-oan-miR-1421ag-5p	NM_001145358|SIN3A	4	-1	1	20	1816	1835	CGGUGGACUGCUUGAGCUGC	.::::::::::::: ::	CAGGCUCAAGCAGUCCUCCC	Cleavage		1
	novel-oan-miR-1421ag-5p	NM_001788|SEPT7	4	-1	1	20	1319	1338	CGGUGGACUGCUUGAGCUGC	.::::::::::::: ::	UGGGCUCAAGCAGUCCUCCU	Cleavage		1
	novel-oan-miR-1421ag-5p	NM_001172087|PEX2	4	-1	1	20	2000	2019	CGGUGGACUGCUUGAGCUGC	.::::::::::::: ::	UGGGCUCAAGCAGUCCUCCU	Cleavage		1
	novel-oan-miR-1421ag-5p	NM_000151|G6PC	4	-1	1	20	1271	1290	CGGUGGACUGCUUGAGCUGC	.::::::::::::: ::	UGGGCUCAAGCAGUCCUCCC	Cleavage		2
	novel-oan-miR-1421ag-5p	NM_032521|PARD6B	4	-1	1	20	574	593	CGGUGGACUGCUUGAGCUGC	.::::::::::::: ::	UGGGCUCAAGCAGUCCUCCC	Cleavage		1
	novel-oan-miR-1421ag-5p	NM_001270397|G6PC	4	-1	1	20	1737	1756	CGGUGGACUGCUUGAGCUGC	.::::::::::::: ::	UGGGCUCAAGCAGUCCUCCC	Cleavage		2
	novel-oan-miR-1421ag-5p	NM_015044|GGA2	4	-1	1	20	3825	3844	CGGUGGACUGCUUGAGCUGC	.::::::::::::: ::	UGGGCUCAAGCAGUCCUCCU	Cleavage		1
	novel-oan-miR-1421ag-5p	NM_001142314|DUSP19	4	-1	1	20	1460	1479	CGGUGGACUGCUUGAGCUGC	.::::::::::::: ::	UGGGCUCAAGCAGUCCUCCC	Cleavage		1
	novel-oan-miR-1421ag-5p	NM_001076675|ZNF626	4	-1	1	20	2313	2332	CGGUGGACUGCUUGAGCUGC	:::::::::. ::::::	UGAGCUCAAGCGAUCCACCC	Cleavage		1
	novel-oan-miR-1421ag-5p	NM_001098482|CRTC1	4	-1	1	20	3374	3393	CGGUGGACUGCUUGAGCUGC	.::::::::::::: ::	UGGGCUCAAGCAGUCCUCCC	Cleavage		1
	novel-oan-miR-1421ag-5p	NM_007220|CA5B	4	-1	1	20	307	326	CGGUGGACUGCUUGAGCUGC	.::::::::::::: ::	UAGGCUCAAGCAGUCCUCCU	Cleavage		1
	novel-oan-miR-1421ag-5p	NM_020466|LYRM2	4	-1	1	20	2777	2796	CGGUGGACUGCUUGAGCUGC	.::::::::: ::::::	UGGGCUCAAGCAAUCCACCU	Cleavage		1
	novel-oan-miR-1421ag-5p	NM_014870|ZBTB40	4	-1	1	20	2367	2386	CGGUGGACUGCUUGAGCUGC	::::::::::::.: ::	UGAGCUCAAGCAGUUCUCCC	Cleavage		1
	novel-oan-miR-1421ag-5p	NM_012334|MYO10	4	-1	1	20	3061	3080	CGGUGGACUGCUUGAGCUGC	.::::::::::::: ::	UGGGCUCAAGCAGUCCUCCA	Cleavage		1
	novel-oan-miR-1421ag-5p	NM_182493|MYLK3	4	-1	1	20	1919	1938	CGGUGGACUGCUUGAGCUGC	:::::::::. ::::::	UGAGCUCAAGCGAUCCACCU	Cleavage		1
	novel-oan-miR-1421ag-5p	NM_014818|TRIM66	4	-1	1	20	3816	3835	CGGUGGACUGCUUGAGCUGC	.::::::::::::..:.	UGGGCUCAAGCAGUCUGCUU	Cleavage		1
	novel-oan-miR-1421ag-5p	NM_001135256|RBBP4	4	-1	1	20	5372	5391	CGGUGGACUGCUUGAGCUGC	.::::::::::::: ::	UGGGCUCAAGCAGUCCUCCC	Cleavage		1
	novel-oan-miR-1421ag-5p	NM_181489|ZNF445	4	-1	1	20	2646	2665	CGGUGGACUGCUUGAGCUGC	.::::::::: ::::::	UGGGCUCAAGCAAUCCACCC	Cleavage		1
	novel-oan-miR-1421ag-5p	NM_002481|PPP1R12B	4	-1	1	20	4664	4683	CGGUGGACUGCUUGAGCUGC	.::::::::: ::::::	UGGGCUCAAGCAAUCCACCU	Cleavage		1
	novel-oan-miR-1421ag-5p	NM_001039547|GK5	4	-1	1	20	2701	2720	CGGUGGACUGCUUGAGCUGC	.::::::::::::: ::	UGGGCUCAAGCAGUCCUCCU	Cleavage		1
	novel-oan-miR-1421ag-5p	NM_032104|PPP1R12B	4	-1	1	20	4797	4816	CGGUGGACUGCUUGAGCUGC	.::::::::: ::::::	UGGGCUCAAGCAAUCCACCU	Cleavage		1
	novel-oan-miR-1421ag-5p	NM_145866|FZD3	4	-1	1	20	4063	4082	CGGUGGACUGCUUGAGCUGC	.::::::::::::: ::	UAGGCUCAAGCAGUCCUCCA	Cleavage		1
	novel-oan-miR-1421ag-5p	NM_133367|PAQR8	4	-1	1	20	2377	2396	CGGUGGACUGCUUGAGCUGC	::::::::::: ::: ::	CCAGCUCAAGCAAUCCUCCC	Cleavage		1
	novel-oan-miR-1421ag-5p	NM_001206789|TMPRSS13	4	-1	1	20	1411	1430	CGGUGGACUGCUUGAGCUGC	:::::::.:::: :::. :	CCAGCUCAGGCAGGCCAUGG	Cleavage		1
	novel-oan-miR-1421ag-5p	NM_000208|INSR	4	-1	1	20	3786	3805	CGGUGGACUGCUUGAGCUGC	:::: ::.:.::::::::	GCAGGGCAGGUAGUCCACCA	Cleavage		1
	novel-oan-miR-1421ag-5p	NM_001085372|C11orf83	4	-1	1	20	920	939	CGGUGGACUGCUUGAGCUGC	: ::::.:::::.::::	UGACCUCAGGCAGUUCACCC	Cleavage		1
	novel-oan-miR-1421ag-5p	NM_001242486|EIF1AD	4	-1	1	20	1618	1637	CGGUGGACUGCUUGAGCUGC	: ::::::..:::::::	UGACCUCAAGUGGUCCACCC	Cleavage		1
	novel-oan-miR-1421ag-5p	NM_139015|SPPL3	4	-1	1	20	770	789	CGGUGGACUGCUUGAGCUGC	::: ::.::::::..::.:	GCAUGUCGAGCAGUUUACUG	Cleavage		1
	novel-oan-miR-1421ag-5p	NM_001184906|FBXL20	4	-1	1	20	5349	5368	CGGUGGACUGCUUGAGCUGC	: ::::::..:::::::	UGACCUCAAGUGGUCCACCU	Cleavage		1
	novel-oan-miR-1421ag-5p	NM_001098612|SIGLEC14	4	-1	1	20	543	562	CGGUGGACUGCUUGAGCUGC	: :::::::: :::::.:	UGACCUCAAGCAAUCCACUG	Cleavage		1
	novel-oan-miR-1421ag-5p	NM_001098783|RPP14	4	-1	1	20	510	529	CGGUGGACUGCUUGAGCUGC	:::: ::::.::.::..:	AAAGCUGAAGCGGUUCAUUG	Cleavage		1
	novel-oan-miR-1421ag-5p	NM_198581|ZC3H6	4	-1	1	20	3828	3846	CGGUGGACUGCUUGAGCUGC	:::: ::: :::::::::.:	GCAG-UCAUGCAGUCCACUG	Cleavage		1
	novel-oan-miR-1421ag-5p	NM_001174156|SAMD8	4	-1	1	20	309	328	CGGUGGACUGCUUGAGCUGC	:: ::..::::::...:.:	UCAACUUGAGCAGUUUGCUG	Cleavage		1
	novel-oan-miR-1421ag-5p	NM_144660|SAMD8	4	-1	1	20	747	766	CGGUGGACUGCUUGAGCUGC	:: ::..::::::...:.:	UCAACUUGAGCAGUUUGCUG	Cleavage		1
	novel-ptc-miR396f	NM_007037|ADAMTS8	4	-1	1	21	392	412	UUCCACGGCUUUCUUGAACUG	.::: :::::.:: :::::..	UAGUACAAGAGAGGCGUGGGG	Cleavage		1
	novel-ptc-miR396f	NM_033502|TRERF1	4	-1	1	21	1695	1715	UUCCACGGCUUUCUUGAACUG	: ::::.::::::: ::::	AACUUCAGGAAAGCCAUGGAC	Cleavage		1
	novel-ptc-miR396f	NM_000368|TSC1	4	-1	1	21	2186	2206	UUCCACGGCUUUCUUGAACUG	::::: ::.:.::.::::.	GAGUUCUAGGAGGCUGUGGGU	Cleavage		1
	novel-ptc-miR396f	NM_054114|TAGAP	4	-1	1	21	98	118	UUCCACGGCUUUCUUGAACUG	:..::::::..::::::	CUCCUUGAGAAAGUUGUGGAA	Cleavage		1
	novel-ptc-miR396f	NM_001170574|FAM46D	4	-1	1	21	622	642	UUCCACGGCUUUCUUGAACUG	..:::: .::::::: ::::	UGGUUCUGGAAAGCCCUGGAC	Cleavage		1
	novel-ptc-miR396f	NM_006469|IVNS1ABP	4	-1	1	21	1213	1233	UUCCACGGCUUUCUUGAACUG	:: :.:::::: ..::::::	GAGCUUAAGAAAUUUGUGGAA	Cleavage		1
	novel-ptc-miR396f	NM_001135669|XPR1	4	-1	1	21	5355	5375	UUCCACGGCUUUCUUGAACUG	.: ::: ::::::..:::::	UACUUCUAGAAAGUUGUGGAC	Cleavage		1
	novel-ptc-miR396f	NM_194326|RPS19BP1	4	-1	1	21	113	133	UUCCACGGCUUUCUUGAACUG	..: ::.::.:::::: :::.	UGGCUCGAGGAAGCCGCGGAG	Cleavage		1
	novel-ptc-miR396f	NM_003918|GYG2	4	-1	1	21	1135	1155	UUCCACGGCUUUCUUGAACUG	:.: .:.:::.:::::::.:	CGGGAUAGGAAGGCCGUGGGA	Cleavage		1
	novel-ptc-miR396f	NM_014912|CPEB3	4	-1	1	21	1450	1470	UUCCACGGCUUUCUUGAACUG	::.:::::::..::: ::	AUUUUUAAGAAAGUUGUGUAA	Cleavage		1
	novel-ptc-miR396f	NM_139248|LIPH	4	-1	1	21	768	788	UUCCACGGCUUUCUUGAACUG	:: :.::.:::::::::..	AAGGACGAGGAAGCCGUGGGG	Cleavage		1
	novel-ptc-miR396f	NM_006355|TRIM38	4	-1	1	21	2308	2328	UUCCACGGCUUUCUUGAACUG	.:: ::.:::::.. :::::	GGGUGCAGGAAAGUUAUGGAA	Cleavage		1
	novel-ptc-miR396f	NM_002657|PLAGL2	4	-1	1	21	1157	1177	UUCCACGGCUUUCUUGAACUG	::: .:.:::..::::::	CUUUUCCGGGAAGUUGUGGAA	Cleavage		1
	novel-ptc-miR396f	NM_001163544|SYNRG	4	-1	1	21	1370	1390	UUCCACGGCUUUCUUGAACUG	: :::::::: .::::::	UUCUCCAAGAAAGGUGUGGAA	Cleavage		1
	novel-ptc-miR396f	NM_152526|PARD3B	4	-1	1	21	2801	2821	UUCCACGGCUUUCUUGAACUG	..: ::: :::.:::::: ::	UGGGUCAUGAAGGCCGUGAAA	Cleavage		1
	novel-ptc-miR396f	NM_006463|STAMBP	4	-1	1	21	68	88	UUCCACGGCUUUCUUGAACUG	::: :::::::. :::::	GCUUUCUAGAAAGCUUUGGAA	Cleavage		1
	novel-ptc-miR396f	NM_017824|MARCH5	4	-1	1	21	1874	1894	UUCCACGGCUUUCUUGAACUG	.: ::: :::.:::: ::::	GGGCUCAUGAAGGCCGGGGAA	Cleavage		1
	novel-ptc-miR396f	NM_007037|ADAMTS8	4	-1	1	21	392	412	UUCCACGGCUUUCUUGAACUG	.::: :::::.:: :::::..	UAGUACAAGAGAGGCGUGGGG	Cleavage		1
	novel-ptc-miR396f	NM_033502|TRERF1	4	-1	1	21	1695	1715	UUCCACGGCUUUCUUGAACUG	: ::::.::::::: ::::	AACUUCAGGAAAGCCAUGGAC	Cleavage		1
	novel-ptc-miR396f	NM_000368|TSC1	4	-1	1	21	2186	2206	UUCCACGGCUUUCUUGAACUG	::::: ::.:.::.::::.	GAGUUCUAGGAGGCUGUGGGU	Cleavage		1
	novel-ptc-miR396f	NM_054114|TAGAP	4	-1	1	21	98	118	UUCCACGGCUUUCUUGAACUG	:..::::::..::::::	CUCCUUGAGAAAGUUGUGGAA	Cleavage		1
	novel-ptc-miR396f	NM_001170574|FAM46D	4	-1	1	21	622	642	UUCCACGGCUUUCUUGAACUG	..:::: .::::::: ::::	UGGUUCUGGAAAGCCCUGGAC	Cleavage		1
	novel-ptc-miR396f	NM_006469|IVNS1ABP	4	-1	1	21	1213	1233	UUCCACGGCUUUCUUGAACUG	:: :.:::::: ..::::::	GAGCUUAAGAAAUUUGUGGAA	Cleavage		1
	novel-ptc-miR396f	NM_001135669|XPR1	4	-1	1	21	5355	5375	UUCCACGGCUUUCUUGAACUG	.: ::: ::::::..:::::	UACUUCUAGAAAGUUGUGGAC	Cleavage		1
	novel-ptc-miR396f	NM_194326|RPS19BP1	4	-1	1	21	113	133	UUCCACGGCUUUCUUGAACUG	..: ::.::.:::::: :::.	UGGCUCGAGGAAGCCGCGGAG	Cleavage		1
	novel-ptc-miR396f	NM_003918|GYG2	4	-1	1	21	1135	1155	UUCCACGGCUUUCUUGAACUG	:.: .:.:::.:::::::.:	CGGGAUAGGAAGGCCGUGGGA	Cleavage		1
	novel-ptc-miR396f	NM_014912|CPEB3	4	-1	1	21	1450	1470	UUCCACGGCUUUCUUGAACUG	::.:::::::..::: ::	AUUUUUAAGAAAGUUGUGUAA	Cleavage		1
	novel-ptc-miR396f	NM_139248|LIPH	4	-1	1	21	768	788	UUCCACGGCUUUCUUGAACUG	:: :.::.:::::::::..	AAGGACGAGGAAGCCGUGGGG	Cleavage		1
	novel-ptc-miR396f	NM_006355|TRIM38	4	-1	1	21	2308	2328	UUCCACGGCUUUCUUGAACUG	.:: ::.:::::.. :::::	GGGUGCAGGAAAGUUAUGGAA	Cleavage		1
	novel-ptc-miR396f	NM_002657|PLAGL2	4	-1	1	21	1157	1177	UUCCACGGCUUUCUUGAACUG	::: .:.:::..::::::	CUUUUCCGGGAAGUUGUGGAA	Cleavage		1
	novel-ptc-miR396f	NM_001163544|SYNRG	4	-1	1	21	1370	1390	UUCCACGGCUUUCUUGAACUG	: :::::::: .::::::	UUCUCCAAGAAAGGUGUGGAA	Cleavage		1
	novel-ptc-miR396f	NM_152526|PARD3B	4	-1	1	21	2801	2821	UUCCACGGCUUUCUUGAACUG	..: ::: :::.:::::: ::	UGGGUCAUGAAGGCCGUGAAA	Cleavage		1
	novel-ptc-miR396f	NM_006463|STAMBP	4	-1	1	21	68	88	UUCCACGGCUUUCUUGAACUG	::: :::::::. :::::	GCUUUCUAGAAAGCUUUGGAA	Cleavage		1
	novel-ptc-miR396f	NM_017824|MARCH5	4	-1	1	21	1874	1894	UUCCACGGCUUUCUUGAACUG	.: ::: :::.:::: ::::	GGGCUCAUGAAGGCCGGGGAA	Cleavage		1
	novel-pte-miR-11943-3p	NM_014980|STXBP5L	4	-1	1	22	3789	3810	UUAUGGUGAUUUAUUUGUGUGG	:.:::..:: ..::::::::.:	CUACAUGAAGGGAUCACCAUGA	Cleavage		1
	novel-pte-miR-11943-3p	NM_033360|KRAS	4	-1	1	22	788	810	UUAUGGUGAUUUAUUU-GUGUGG	.::::. :.::::::.::.::::	UCACAUUAGAUAAAUUACUAUAA	Cleavage		1
	novel-pte-miR-11943-3p	NM_004985|KRAS	4	-1	1	22	667	689	UUAUGGUGAUUUAUUU-GUGUGG	.::::. :.::::::.::.::::	UCACAUUAGAUAAAUUACUAUAA	Cleavage		1
	novel-pte-miR-11943-3p	NM_001204176|CHODL	4	-1	1	22	524	545	UUAUGGUGAUUUAUUUGUGUGG	:::::::::: : .::::::.	ACACACAAAUAUAGUACCAUAG	Translation		1
	novel-pte-miR-11943-3p	NM_001204178|CHODL	4	-1	1	22	409	430	UUAUGGUGAUUUAUUUGUGUGG	:::::::::: : .::::::.	ACACACAAAUAUAGUACCAUAG	Translation		1
	novel-pte-miR-11943-3p	NM_001256172|ZNF85	4	-1	1	22	955	976	UUAUGGUGAUUUAUUUGUGUGG	::::.:::::::: . :::::	ACACAUAAAUAAAUAGGCAUAA	Cleavage		1
	novel-pte-miR-11943-3p	NM_005044|PRKX	4	-1	1	22	1784	1805	UUAUGGUGAUUUAUUUGUGUGG	:.:.: ::::::::::. .:::	CUAUAAAAAUAAAUCAUAGUAA	Cleavage		1
	novel-pte-miR-11943-3p	NM_004100|EYA4	4	-1	1	22	79	100	UUAUGGUGAUUUAUUUGUGUGG	:.::::: ::::::...: :::	CUACACAUAUAAAUUGUCUUAA	Cleavage		1
	novel-pte-miR-11943-3p	NM_014989|RIMS1	4	-1	1	22	1386	1407	UUAUGGUGAUUUAUUUGUGUGG	..:::::::::.: :: :::.:	UUACACAAAUAGAGCAGCAUGA	Cleavage		1
	novel-pte-miR-11943-3p	NM_022784|IQCH	4	-1	1	22	251	272	UUAUGGUGAUUUAUUUGUGUGG	:..::::::::: : :..::::	CUGCACAAAUAACUGAUUAUAA	Translation		1
	novel-pte-miR-11943-3p	NM_002725|PRELP	4	-1	1	22	3357	3378	UUAUGGUGAUUUAUUUGUGUGG	..::::: .:.:.:::::::.	UUACACACGUGAGUCACCAUGC	Cleavage		1
	novel-pte-miR-11943-3p	NM_001178129|SEMA3E	4	-1	1	22	1533	1554	UUAUGGUGAUUUAUUUGUGUGG	..:. ::.::::.:::::::.	UUAUUCAGAUAAGUCACCAUGC	Cleavage		2
	novel-pte-miR-11943-3p	NM_001190947|TRAF1	4	-1	1	22	2223	2244	UUAUGGUGAUUUAUUUGUGUGG	:: :.::.::.::::..::.:	GCAGAUAAGUAGAUCAUUAUGA	Cleavage		1
	novel-pte-miR-11943-3p	NM_001142475|NREP	4	-1	1	22	1178	1199	UUAUGGUGAUUUAUUUGUGUGG	::: ::::::::.:::::	AAACAAAAAUAAAUUACCAUCU	Cleavage		1
	novel-pte-miR-11943-3p	NM_001018008|TPM1	4	-1	1	22	577	598	UUAUGGUGAUUUAUUUGUGUGG	:.:::::.: :::.::::	GCUAAUAAAUAGAACACUAUAA	Cleavage		2
	novel-pte-miR-11943-3p	NM_198715|PTGER3	4	-1	1	22	1075	1096	UUAUGGUGAUUUAUUUGUGUGG	..:::::.::.:::::.: :	GUGCACAAGUAGAUCACUACAU	Cleavage		1
	novel-pte-miR-11943-3p	NM_000773|CYP2E1	4	-1	1	22	122	143	UUAUGGUGAUUUAUUUGUGUGG	:.:.::::::::::.:: :	GAAUAUAAAUAAAUCAUCACAU	Cleavage		1
	novel-pte-miR-11943-3p	NM_021045|ZNF248	4	-1	1	22	1058	1079	UUAUGGUGAUUUAUUUGUGUGG	:::.:::::::: .:.::..	UGACAUAAAUAAAUGGCUAUGG	Cleavage		1
	novel-pte-miR-11943-3p	NM_001267606|ZNF248	4	-1	1	22	726	747	UUAUGGUGAUUUAUUUGUGUGG	:::.:::::::: .:.::..	UGACAUAAAUAAAUGGCUAUGG	Cleavage		1
	novel-pte-miR-11943-3p	NM_001007075|KLHL5	4	-1	1	22	3658	3679	UUAUGGUGAUUUAUUUGUGUGG	.::: .:::::::: .:::.:	AUACAGGAAUAAAUCUUCAUGA	Cleavage		2
	novel-pte-miR-11943-3p	NM_032043|BRIP1	4	-1	1	22	1445	1466	UUAUGGUGAUUUAUUUGUGUGG	... :.::::.:::::..:::	UUGGAUAAAUGAAUCAUUAUAU	Cleavage		1
	novel-pte-miR-11943-3p	NM_004522|KIF5C	4	-1	1	22	987	1008	UUAUGGUGAUUUAUUUGUGUGG	...:..:.:::.:..::::.:	GUGUAUGAGUAAGUUGCCAUGA	Cleavage		1
	novel-pte-miR-11943-3p	NM_178544|ZNF546	4	-1	1	22	747	768	UUAUGGUGAUUUAUUUGUGUGG	.: :.:::::.::.:::: ::	AUAAAUAAAUAGAUUACCAGAA	Cleavage		1
	novel-pte-miR-11943-3p	NM_004852|ONECUT2	4	-1	1	22	10556	10577	UUAUGGUGAUUUAUUUGUGUGG	:: :::::: ::::::.::	UAACCCAAAUAUAUCACCGUAU	Translation		1
	novel-pte-miR-11943-3p	NM_000584|IL8	4	-1	1	22	1075	1096	UUAUGGUGAUUUAUUUGUGUGG	...:::::::.::. ..::::	AUGUACAAAUAGAUUCUUAUAA	Cleavage		1
	novel-pte-miR-11943-3p	NM_002830|PTPN4	4	-1	1	22	1842	1863	UUAUGGUGAUUUAUUUGUGUGG	:::::::::.:.::::	GAUACCAAAUAAAUUAUCAUAU	Cleavage		1
	novel-pte-miR-11943-3p	NM_001256573|CHRNA4	4	-1	1	22	2258	2279	UUAUGGUGAUUUAUUUGUGUGG	:. :::::::: :::::::	AAAUCCAAAUAAAGCACCAUAU	Cleavage		1
	novel-pte-miR-11943-3p	NM_001256378|MCMBP	4	-1	1	22	690	711	UUAUGGUGAUUUAUUUGUGUGG	:. :.::::::::::..::	UAAUCCGAAUAAAUCACUGUAU	Cleavage		1
	novel-pte-miR-11943-3p	NM_031431|COG3	4	-1	1	22	312	333	UUAUGGUGAUUUAUUUGUGUGG	: :.: :::::.::.:: ::::	CAAUAAAAAUAGAUUACAAUAA	Cleavage		1
	novel-pte-miR-11943-3p	NM_003630|PEX3	4	-1	1	22	1031	1052	UUAUGGUGAUUUAUUUGUGUGG	: ..::::::::::..:::	AAAAGUAAAUAAAUCAUUAUAU	Cleavage		1
	novel-pte-miR-11943-3p	NM_005882|MAEA	4	-1	1	22	829	850	UUAUGGUGAUUUAUUUGUGUGG	: : ::::::.:: ::::.::.	CAAAACAAAUGAACCACCGUAG	Cleavage		1
	novel-pte-miR-11943-3p	NM_001113178|NFAT5	4	-1	1	22	5393	5414	UUAUGGUGAUUUAUUUGUGUGG	:.. :::::::::::.: ::	AGAUGGAAAUAAAUCACUAAAA	Cleavage		1
	novel-pte-miR-11943-3p	NM_017990|PDPR	4	-1	1	22	1412	1433	UUAUGGUGAUUUAUUUGUGUGG	...:::::::: ..:.::::	AAGUGCAAAUAAACUGCUAUAA	Cleavage		1
	novel-pte-miR-11943-3p	NM_002977|SCN9A	4	-1	1	22	3303	3324	UUAUGGUGAUUUAUUUGUGUGG	: :.:::::::: .::::.:	GAAAAUAAAUAAAUAGCCAUGA	Cleavage		1
	novel-pte-miR-11943-3p	NM_024641|MANEA	4	-1	1	22	1690	1711	UUAUGGUGAUUUAUUUGUGUGG	.: : .::::::::::.:::	AUAAAAGAAUAAAUCACUAUAC	Cleavage		1
	novel-pte-miR-11943-3p	NM_014263|YME1L1	4	-1	1	22	1097	1118	UUAUGGUGAUUUAUUUGUGUGG	.::::::::.:..::::	AAAAUUAAAUAAAUUAUUAUAA	Cleavage		1
	novel-pte-miR-11943-3p	NM_175571|GIMAP8	4	-1	1	22	1587	1608	UUAUGGUGAUUUAUUUGUGUGG	:.: :.::.:::::..::.:	UAAUAAAGAUGAAUCAUUAUGA	Cleavage		1
	novel-pte-miR-11943-3p	NM_001114394|PAPD4	4	-1	1	22	966	987	UUAUGGUGAUUUAUUUGUGUGG	:::::: ::::.:..::::	AGACACAAUAAAAUUAUUAUAA	Cleavage		1
	novel-rno-miR-337-3p	NM_004577|PSPH	4	-1	1	22	521	542	UUCAGCUCACAUAUCUCUCUGG	:.:::::: : ::::: :::::	CUAGAGAGUUUUGUGAUCUGAA	Cleavage		1
	novel-rno-miR-337-3p	NM_006076|AGFG2	4	-1	1	22	1569	1590	UUCAGCUCACAUAUCUCUCUGG	:: ::::::::: :::.::..	GCAAAGAGAUAUGGGAGUUGGG	Cleavage		1
	novel-rno-miR-337-3p	NM_014331|SLC7A11	4	-1	1	22	4096	4117	UUCAGCUCACAUAUCUCUCUGG	.::::::::.:: :: .::::	AUAGAGAGAUGUGGGAUUUGAA	Cleavage		1
	novel-rno-miR-337-3p	NM_015047|EMC1	4	-1	1	22	722	743	UUCAGCUCACAUAUCUCUCUGG	:::::.::::::.::..	CACCUGAGAUGUGUGAGUUGGG	Cleavage		1
	novel-rno-miR-337-3p	NM_014786|ARHGEF17	4	-1	1	22	230	251	UUCAGCUCACAUAUCUCUCUGG	:.:.:: :::::.:::::	GGUGGGGGACAUGUGGGCUGAC	Cleavage		1
	novel-rno-miR-337-3p	NM_001166278|DLG3	4	-1	1	22	2715	2736	UUCAGCUCACAUAUCUCUCUGG	:: :: : .:.::::.:::::.	CCUGAAAUGUGUGUGGGCUGAG	Cleavage		1
	novel-rno-miR-337-3p	NM_005828|DCAF7	4	-1	1	22	990	1011	UUCAGCUCACAUAUCUCUCUGG	: ::: ::::: ::::.::::	CAAGAAUGAUAUCUGAGUUGAA	Translation		1
	novel-rno-miR-337-3p	NM_015302|HAUS5	4	-1	1	22	400	421	UUCAGCUCACAUAUCUCUCUGG	.: :.:::.::::: .::::	GGGGUGGGAUGUGUGAUUUGAA	Cleavage		1
	novel-rno-miR-337-3p	NM_015678|NBEA	4	-1	1	22	1687	1708	UUCAGCUCACAUAUCUCUCUGG	::: .:.::::::.::.:	UGCCAGAUGUGUGUGAGUUGGA	Cleavage		1
	novel-rno-miR-337-3p	NM_001204197|NBEA	4	-1	1	22	1687	1708	UUCAGCUCACAUAUCUCUCUGG	::: .:.::::::.::.:	UGCCAGAUGUGUGUGAGUUGGA	Cleavage		1
	novel-rno-miR-337-3p	NM_001122842|NCOA7	4	-1	1	22	271	292	UUCAGCUCACAUAUCUCUCUGG	: :::::: ::::.::::	GUUUAUAGAUAUAUGAGUUGAA	Translation		1
	novel-rno-miR-337-3p	NM_006208|ENPP1	4	-1	1	22	2447	2468	UUCAGCUCACAUAUCUCUCUGG	.:: :::: :::::::::	AGUUGGAAAUAUAUGAGCUGAA	Translation		1
	novel-rno-miR-337-3p	NM_178557|NAT8L	4	-1	1	22	4455	4476	UUCAGCUCACAUAUCUCUCUGG	..:: . :::::::::::: :	AUGGAUGCAUAUGUGAGCUGUA	Cleavage		1
	novel-rno-miR-337-3p	NM_014358|CLEC4E	4	-1	1	22	68	89	UUCAGCUCACAUAUCUCUCUGG	:::: :: :::: ::::::	CACGAGAAAUUUGUGCGCUGAA	Cleavage		1
	novel-rno-miR-337-3p	NM_001033087|MACROD2	4	-1	1	22	586	607	UUCAGCUCACAUAUCUCUCUGG	:::: ::::: :::::::	AAUGAGAAAUAUGGAAGCUGAA	Cleavage		1
	novel-rno-miR-337-3p	NM_004577|PSPH	4	-1	1	22	521	542	UUCAGCUCACAUAUCUCUCUGG	:.:::::: : ::::: :::::	CUAGAGAGUUUUGUGAUCUGAA	Cleavage		1
	novel-rno-miR-337-3p	NM_006076|AGFG2	4	-1	1	22	1569	1590	UUCAGCUCACAUAUCUCUCUGG	:: ::::::::: :::.::..	GCAAAGAGAUAUGGGAGUUGGG	Cleavage		1
	novel-rno-miR-337-3p	NM_014331|SLC7A11	4	-1	1	22	4096	4117	UUCAGCUCACAUAUCUCUCUGG	.::::::::.:: :: .::::	AUAGAGAGAUGUGGGAUUUGAA	Cleavage		1
	novel-rno-miR-337-3p	NM_015047|EMC1	4	-1	1	22	722	743	UUCAGCUCACAUAUCUCUCUGG	:::::.::::::.::..	CACCUGAGAUGUGUGAGUUGGG	Cleavage		1
	novel-rno-miR-337-3p	NM_014786|ARHGEF17	4	-1	1	22	230	251	UUCAGCUCACAUAUCUCUCUGG	:.:.:: :::::.:::::	GGUGGGGGACAUGUGGGCUGAC	Cleavage		1
	novel-rno-miR-337-3p	NM_001166278|DLG3	4	-1	1	22	2715	2736	UUCAGCUCACAUAUCUCUCUGG	:: :: : .:.::::.:::::.	CCUGAAAUGUGUGUGGGCUGAG	Cleavage		1
	novel-rno-miR-337-3p	NM_005828|DCAF7	4	-1	1	22	990	1011	UUCAGCUCACAUAUCUCUCUGG	: ::: ::::: ::::.::::	CAAGAAUGAUAUCUGAGUUGAA	Translation		1
	novel-rno-miR-337-3p	NM_015302|HAUS5	4	-1	1	22	400	421	UUCAGCUCACAUAUCUCUCUGG	.: :.:::.::::: .::::	GGGGUGGGAUGUGUGAUUUGAA	Cleavage		1
	novel-rno-miR-337-3p	NM_015678|NBEA	4	-1	1	22	1687	1708	UUCAGCUCACAUAUCUCUCUGG	::: .:.::::::.::.:	UGCCAGAUGUGUGUGAGUUGGA	Cleavage		1
	novel-rno-miR-337-3p	NM_001204197|NBEA	4	-1	1	22	1687	1708	UUCAGCUCACAUAUCUCUCUGG	::: .:.::::::.::.:	UGCCAGAUGUGUGUGAGUUGGA	Cleavage		1
	novel-rno-miR-337-3p	NM_001122842|NCOA7	4	-1	1	22	271	292	UUCAGCUCACAUAUCUCUCUGG	: :::::: ::::.::::	GUUUAUAGAUAUAUGAGUUGAA	Translation		1
	novel-rno-miR-337-3p	NM_006208|ENPP1	4	-1	1	22	2447	2468	UUCAGCUCACAUAUCUCUCUGG	.:: :::: :::::::::	AGUUGGAAAUAUAUGAGCUGAA	Translation		1
	novel-rno-miR-337-3p	NM_178557|NAT8L	4	-1	1	22	4455	4476	UUCAGCUCACAUAUCUCUCUGG	..:: . :::::::::::: :	AUGGAUGCAUAUGUGAGCUGUA	Cleavage		1
	novel-rno-miR-337-3p	NM_014358|CLEC4E	4	-1	1	22	68	89	UUCAGCUCACAUAUCUCUCUGG	:::: :: :::: ::::::	CACGAGAAAUUUGUGCGCUGAA	Cleavage		1
	novel-rno-miR-337-3p	NM_001033087|MACROD2	4	-1	1	22	586	607	UUCAGCUCACAUAUCUCUCUGG	:::: ::::: :::::::	AAUGAGAAAUAUGGAAGCUGAA	Cleavage		1
	novel-aca-miR-5406-5p	NM_014873|LPGAT1	4.5	-1	1	21	5805	5825	UUUUUAGACCAAAGGCUCGCU	::::: :.:::: :.::.::.	AGCGAACUUUUGAUUUAGAAG	Cleavage		2
	novel-aca-miR-5406-5p	NM_006474|PDPN	4.5	-1	1	21	967	987	UUUUUAGACCAAAGGCUCGCU	:.:::::: :::: :.:.::	UGUGAGCCUCUGGUAUGAGAA	Cleavage		1
	novel-aca-miR-5406-5p	NM_020739|CCPG1	4.5	-1	1	21	2672	2692	UUUUUAGACCAAAGGCUCGCU	:.::::.:::: : :::.::	UGUGAGCUUUUGCUGUAAGAA	Cleavage		1
	novel-aca-miR-5406-5p	NM_024597|MAP7D3	4.5	-1	1	21	1538	1558	UUUUUAGACCAAAGGCUCGCU	::::::::.::::::	AGGUUACCUUUGGUUUAAAAA	Cleavage		1
	novel-aca-miR-5406-5p	NM_052942|GBP5	4.5	-1	1	21	1027	1047	UUUUUAGACCAAAGGCUCGCU	.:::: :.::::: : :::::	GGCGACCUUUUGGACGAAAAA	Cleavage		1
	novel-aca-miR-5406-5p	NM_006460|HEXIM1	4.5	-1	1	21	1785	1805	UUUUUAGACCAAAGGCUCGCU	.::::::::::::::	AGUUUUUCUUUGGUCUAAAAA	Cleavage		1
	novel-aca-miR-5406-5p	NM_020752|GPR158	4.5	-1	1	21	184	204	UUUUUAGACCAAAGGCUCGCU	::. :: :::::::: :.:::	AGUCAGACUUUGGUCAAGAAA	Cleavage		1
	novel-aca-miR-5406-5p	NM_133265|AMOT	4.5	-1	1	21	3539	3559	UUUUUAGACCAAAGGCUCGCU	:::::::::.:::::	GAAUCGCCUUUGGUUUAAAAU	Cleavage		2
	novel-aca-miR-5406-5p	NM_032446|MEGF10	4.5	-1	1	21	3497	3517	UUUUUAGACCAAAGGCUCGCU	:: ::: .:::::::: :::.	AGAGAGAUUUUGGUCUUAAAG	Cleavage		1
	novel-aca-miR-5406-5p	NM_178310|SNAI3	4.5	-1	1	21	475	495	UUUUUAGACCAAAGGCUCGCU	:: ::::::::::.:....	CGCCAGCCUUUGGUUUGGGGU	Cleavage		1
	novel-aca-miR-5406-5p	NM_005595|NFIA	4.5	-1	1	21	5698	5718	UUUUUAGACCAAAGGCUCGCU	.::::: .::: :::: ::::	GGCGAGAUUUUUGUCUCAAAA	Translation		1
	novel-aca-miR-5406-5p	NM_001134673|NFIA	4.5	-1	1	21	5757	5777	UUUUUAGACCAAAGGCUCGCU	.::::: .::: :::: ::::	GGCGAGAUUUUUGUCUCAAAA	Translation		1
	novel-aca-miR-5406-5p	NM_001129908|FAM198A	4.5	-1	1	21	508	528	UUUUUAGACCAAAGGCUCGCU	:..::::::.::::::	GUUAUGUUUUUGGUUUAAAAA	Cleavage		1
	novel-aca-miR-5406-5p	NM_030628|INTS5	4.5	-1	1	21	86	106	UUUUUAGACCAAAGGCUCGCU	::.: ::::::::::.:	UCUAAGUCCUUGGUCUAAAGA	Cleavage		1
	novel-aca-miR-5406-5p	NM_019597|HNRNPH2	4.5	-1	1	21	690	710	UUUUUAGACCAAAGGCUCGCU	.::: :::::::.::::	UCUGAGGCUUUGGUUUAAAUC	Cleavage		1
	novel-aca-miR-5406-5p	NM_001170588|HHAT	4.5	-1	1	21	272	292	UUUUUAGACCAAAGGCUCGCU	.:.:: .:::::::::.::	GGUGACAUUUUGGUCUAGAAC	Cleavage		1
	novel-aca-miR-5406-5p	NM_001199974|RPL36A-HNRNPH2	4.5	-1	1	21	2036	2056	UUUUUAGACCAAAGGCUCGCU	.::: :::::::.::::	UCUGAGGCUUUGGUUUAAAUC	Cleavage		1
	novel-aca-miR-5406-5p	NM_152765|C8orf46	4.5	-1	1	21	206	226	UUUUUAGACCAAAGGCUCGCU	:::: :::::::.:::.	CUAAAGCCAUUGGUCUGAAAG	Cleavage		1
	novel-aca-miR-5406-5p	NM_173667|C5orf64	4.5	-1	1	21	2076	2096	UUUUUAGACCAAAGGCUCGCU	.::.::::::.::..::	GUGUGGCUUUUGGUUUAGGAA	Cleavage		1
	novel-aca-miR-5406-5p	NM_032591|SLC9A7	4.5	-1	1	21	4504	4524	UUUUUAGACCAAAGGCUCGCU	:::::::: :::::.:.	CAAGAGCCUUUAGUCUAGAGC	Translation		1
	novel-aca-miR-5406-5p	NM_148960|CLDN19	4.5	-1	1	21	808	828	UUUUUAGACCAAAGGCUCGCU	:.::.:::::::: .::.	GAAGGGCUUUUGGUCUUGAAG	Cleavage		1
	novel-aca-miR-5406-5p	NM_001126107|SLC12A3	4.5	-1	1	21	2264	2284	UUUUUAGACCAAAGGCUCGCU	:::.: :::::: :::::	AAAGAGUCCUUGGUCCAAAAA	Cleavage		1
	novel-aca-miR-5406-5p	NM_001185117|CLDN19	4.5	-1	1	21	1484	1504	UUUUUAGACCAAAGGCUCGCU	:.::.:::::::: .::.	GAAGGGCUUUUGGUCUUGAAG	Cleavage		1
	novel-aca-miR-5406-5p	NM_001123395|CLDN19	4.5	-1	1	21	1590	1610	UUUUUAGACCAAAGGCUCGCU	:.::.:::::::: .::.	GAAGGGCUUUUGGUCUUGAAG	Cleavage		1
	novel-aca-miR-5406-5p	NM_018410|HJURP	4.5	-1	1	21	148	168	UUUUUAGACCAAAGGCUCGCU	::::.. ::::: ::.:::	CUCGAGUUCUUGGUGUAGAAA	Cleavage		1
	novel-aca-miR-5406-5p	NM_002131|HMGA1	4.5	-1	1	21	349	369	UUUUUAGACCAAAGGCUCGCU	.:.::.::::::.:.....	UCUGGGCUUUUGGUUUGGGGG	Cleavage		1
	novel-aca-miR-5406-5p	NM_001170544|PGAM5	4.5	-1	1	21	1096	1116	UUUUUAGACCAAAGGCUCGCU	.:.:..:::: :.:.::::	UCUGGGUUUUUGCUUUGAAAA	Cleavage		1
	novel-aca-miR-5406-5p	NM_001334|CTSO	4.5	-1	1	21	1895	1915	UUUUUAGACCAAAGGCUCGCU	: :::::::.::::::	CAUUUGACUUUGGUUUAAAAA	Cleavage		1
	novel-aca-miR-5406-5p	NM_033364|MAATS1	4.5	-1	1	21	583	603	UUUUUAGACCAAAGGCUCGCU	.::::.:: : :::::.::	UUUGAGCUUUAGAUCUAAGAA	Translation		1
	novel-aca-miR-5406-5p	NM_000136|FANCC	4.5	-1	1	21	1373	1393	UUUUUAGACCAAAGGCUCGCU	.:::::::: :::.:.::	CCUGAGCCUUUCUUCUGAGAA	Translation		1
	novel-aca-miR-5406-5p	NM_021648|TSPYL4	4.5	-1	1	21	1432	1452	UUUUUAGACCAAAGGCUCGCU	.:::..::: ::.:.:.::	CUUGAGUUUUUAGUUUGAGAA	Translation		1
	novel-aca-miR-5406-5p	NM_001260491|SLC9A8	4.5	-1	1	21	4011	4031	UUUUUAGACCAAAGGCUCGCU	.:.:..:::: :.:::.::	GCUGGGUUUUUGUUUUAAGAA	Cleavage		1
	novel-aca-miR-5406-5p	NM_001038705|GPR149	4.5	-1	1	19	1	19	UUUUUAGACCAAAGGCUCG	.:.:. :::::::::: :.	UGGGUAUUUGGUCUAACAG	Cleavage		1
	novel-aca-miR-5406-5p	NM_030920|ANP32E	4.5	-1	1	21	1879	1900	UUUUUAGACCAAAG-GCUCGCU	:::. :::::::.:.::::	UUAGAGUACUUUGGUUUGAAAA	Cleavage		1
	novel-aca-miR-5406-5p	NM_001879|MASP1	4.5	-1	1	21	3106	3126	UUUUUAGACCAAAGGCUCGCU	::. ::::::.::.:::	GUUCAGUGUUUGGUUUAGAAA	Cleavage		1
	novel-aca-miR-5406-5p	NM_001134651|EIF4E3	4.5	-1	1	21	2133	2153	UUUUUAGACCAAAGGCUCGCU	:. :: .::::::.:..:::	UGUCAGAUUUUGGUUUGGAAA	Cleavage		1
	novel-aca-miR-5406-5p	NM_018225|SMU1	4.5	-1	1	21	737	757	UUUUUAGACCAAAGGCUCGCU	::: ::::: :::::::	CUGGAGACUUUGUUCUAAAAU	Cleavage		1
	novel-aca-miR-5406-5p	NM_021961|TEAD1	4.5	-1	1	21	4997	5017	UUUUUAGACCAAAGGCUCGCU	: :::::::::.:.:.:	AAAGUGCCUUUGGUUUGAGAU	Cleavage		1
	novel-aca-miR-5406-5p	NM_001134670|HOGA1	4.5	-1	1	21	217	237	UUUUUAGACCAAAGGCUCGCU	: .: :.:: ::::::.::.:	ACUGUGUCUCUGGUCUGAAGA	Cleavage		1
	novel-aca-miR-5406-5p	NM_001206845|GSG1	4.5	-1	1	21	328	348	UUUUUAGACCAAAGGCUCGCU	: : ::.. :::::::..:::	AUCUAGUUAUUGGUCUGGAAA	Cleavage		1
	novel-aca-miR-5406-5p	NM_031289|GSG1	4.5	-1	1	21	575	595	UUUUUAGACCAAAGGCUCGCU	: : ::.. :::::::..:::	AUCUAGUUAUUGGUCUGGAAA	Cleavage		1
	novel-ath-miR165a-3p	NM_000208|INSR	4.5	-1	1	21	1177	1197	UCGGACCAGGCUUCAUUCCCC	:::::::::::: ::.::	UGGGAAUGAAGCCAUGUUCGC	Cleavage		1
	novel-ath-miR165a-3p	NM_001252100|KIF21B	4.5	-1	1	21	2268	2288	UCGGACCAGGCUUCAUUCCCC	::.:::.:::::::::	GCUGAGUGAGGCCUGGUCCCU	Cleavage		1
	novel-ath-miR165a-3p	NM_001252103|KIF21B	4.5	-1	1	21	1694	1714	UCGGACCAGGCUUCAUUCCCC	::.:::.:::::::::	GCUGAGUGAGGCCUGGUCCCU	Cleavage		1
	novel-ath-miR165a-3p	NM_153050|MTMR3	4.5	-1	1	21	3831	3851	UCGGACCAGGCUUCAUUCCCC	::::::::.: ::: :..::	UGGGAAUGAGGGCUGAUUUGA	Translation		1
	novel-ath-miR165a-3p	NM_015125|CIC	4.5	-1	1	21	116	136	UCGGACCAGGCUUCAUUCCCC	: :::::::.::::: :::	GCGGAAUGAGGCCUGCUCCUC	Cleavage		1
	novel-ath-miR165a-3p	NM_006753|SURF6	4.5	-1	1	21	242	262	UCGGACCAGGCUUCAUUCCCC	:: :: ::..::::::::.:	GGAGACUGGGGCCUGGUCUGC	Cleavage		1
	novel-ath-miR165a-3p	NM_012101|TRIM29	4.5	-1	1	21	89	109	UCGGACCAGGCUUCAUUCCCC	: ::.: :.::::::::::	GUGGGAGGGAGCCUGGUCCUG	Cleavage		1
	novel-ath-miR165a-3p	NM_001145667|GLG1	4.5	-1	1	21	4874	4894	UCGGACCAGGCUUCAUUCCCC	::: .::..::: ::::.::	AGGGCGUGGGGCCGGGUCUGA	Cleavage		1
	novel-ath-miR165a-3p	NM_001145666|GLG1	4.5	-1	1	21	3763	3783	UCGGACCAGGCUUCAUUCCCC	::: .::..::: ::::.::	AGGGCGUGGGGCCGGGUCUGA	Cleavage		1
	novel-ath-miR165a-3p	NM_013336|SEC61A1	4.5	-1	1	21	1047	1067	UCGGACCAGGCUUCAUUCCCC	:: :.:::::.: :::.::.	UGGUAGUGAAGUCAGGUUCGG	Cleavage		1
	novel-ath-miR165a-3p	NM_001130924|TMEM201	4.5	-1	1	21	1323	1343	UCGGACCAGGCUUCAUUCCCC	:::.: :.:::.:: ::.::	UGGGGAAGGAGCUUGCUCUGA	Cleavage		1
	novel-ath-miR165a-3p	NM_002253|KDR	4.5	-1	1	21	572	592	UCGGACCAGGCUUCAUUCCCC	::: :::..:.::: ::.::	UGGGCAUGGGGUCUGUUCUGA	Cleavage		1
	novel-ath-miR165a-3p	NM_032174|TOMM40L	4.5	-1	1	21	923	943	UCGGACCAGGCUUCAUUCCCC	:.::::::: ::::.::	CCUCAGUGAAGCCAGGUCUGA	Cleavage		1
	novel-ath-miR165a-3p	NM_012100|DNPEP	4.5	-1	1	21	134	154	UCGGACCAGGCUUCAUUCCCC	::::.: .::::::: ..::	UGGGAGUUGAGCCUGGCUUGA	Cleavage		1
	novel-ath-miR165a-3p	NM_003281|TNNI1	4.5	-1	1	21	2550	2570	UCGGACCAGGCUUCAUUCCCC	:::::..:::::: :.:.	CAAGAAUGGGGCCUGGGCUGG	Cleavage		1
	novel-ath-miR165a-3p	NM_018170|RPRD1A	4.5	-1	1	21	2458	2478	UCGGACCAGGCUUCAUUCCCC	::.:: ::..:::::.::	UUUGAGUGCAGUUUGGUCUGA	Cleavage		1
	novel-ath-miR165a-3p	NM_207346|TSEN54	4.5	-1	1	21	15	35	UCGGACCAGGCUUCAUUCCCC	: :.:::.:::.:: ::::.	AGAGGAUGGAGCUUGCUCCGG	Cleavage		1
	novel-ath-miR165a-3p	NM_004852|ONECUT2	4.5	-1	1	21	3678	3697	UCGGACCAGGCUUCAUUCCCC	: ::::::.:::::: :..::	GAGGAAUGGAGCCUG-UUUGA	Cleavage		1
	novel-ath-miR165a-3p	NM_173477|USH1G	4.5	-1	1	21	660	680	UCGGACCAGGCUUCAUUCCCC	::..::.::::::: :.:	CAGGGGUGGAGCCUGGCCUGU	Cleavage		1
	novel-ath-miR165a-3p	NM_139278|LGI3	4.5	-1	1	21	1051	1071	UCGGACCAGGCUUCAUUCCCC	::.::.:::.::: :.::	CCAGAGUGGAGCUUGGCCUGA	Cleavage		1
	novel-ath-miR165a-3p	NM_020700|PPM1H	4.5	-1	1	21	4224	4244	UCGGACCAGGCUUCAUUCCCC	::::::.: : :::::.:.	AAGGAAUGGAUCAUGGUCUGG	Translation		1
	novel-ath-miR165a-3p	NM_006026|H1FX	4.5	-1	1	21	96	116	UCGGACCAGGCUUCAUUCCCC	::: . ::.::::::::.::	GGGCCGCGAGGCCUGGUCUGA	Cleavage		1
	novel-ath-miR165a-3p	NM_005898|CAPRIN1	4.5	-1	1	21	433	453	UCGGACCAGGCUUCAUUCCCC	:::.::.::. ::::..:.	AAGGAGUGGAGUGUGGUUUGG	Cleavage		1
	novel-ath-miR165a-3p	NM_001145909|TANC1	4.5	-1	1	21	2599	2619	UCGGACCAGGCUUCAUUCCCC	:::::::: :.::::.. :	CAGGAAUGAACCUUGGUUUAA	Translation		1
	novel-ath-miR165a-3p	NM_001114|ADCY7	4.5	-1	1	21	961	981	UCGGACCAGGCUUCAUUCCCC	::::::.::.::: :. ::	AAGGAAUGGAGUCUGUUUAGA	Cleavage		1
	novel-ath-miR165a-3p	NM_033394|TANC1	4.5	-1	1	21	1205	1225	UCGGACCAGGCUUCAUUCCCC	:::::::: :.::::.. :	CAGGAAUGAACCUUGGUUUAA	Translation		1
	novel-ath-miR165a-3p	NM_001122742|ESR1	4.5	-1	1	21	1350	1370	UCGGACCAGGCUUCAUUCCCC	:: ::..:::::::: ::	GCUGACUGGGGCCUGGUCAGA	Cleavage		1
	novel-ath-miR165a-3p	NM_014867|KBTBD11	4.5	-1	1	21	3510	3530	UCGGACCAGGCUUCAUUCCCC	::.: ::::::::: :.:	CCGGGAGGAAGCCUGGACUGU	Cleavage		1
	novel-ath-miR165a-3p	NM_198270|NHS	4.5	-1	1	21	1801	1821	UCGGACCAGGCUUCAUUCCCC	:.: :::::::::::. :	GAAGGAGGAAGCCUGGUCUAA	Cleavage		1
	novel-ath-miR165a-3p	NM_003896|ST3GAL5	4.5	-1	1	21	496	516	UCGGACCAGGCUUCAUUCCCC	: :: .:::.:::::: :.:.	GCGGCGUGAGGCCUGGGCUGG	Cleavage		1
	novel-ath-miR165a-3p	NM_001042437|ST3GAL5	4.5	-1	1	21	496	516	UCGGACCAGGCUUCAUUCCCC	: :: .:::.:::::: :.:.	GCGGCGUGAGGCCUGGGCUGG	Cleavage		1
	novel-ath-miR165a-3p	NM_014598|SOCS7	4.5	-1	1	21	2834	2854	UCGGACCAGGCUUCAUUCCCC	::.:: ::::::::: ::	CUGGGAUACAGCCUGGUCAGA	Cleavage		1
	novel-ath-miR165a-3p	NM_005817|PLIN3	4.5	-1	1	21	188	208	UCGGACCAGGCUUCAUUCCCC	:.: :::::::: ::.::	CUUGGAAGAAGCCUGUUCUGA	Cleavage		1
	novel-ath-miR165a-3p	NM_000208|INSR	4.5	-1	1	21	1177	1197	UCGGACCAGGCUUCAUUCCCC	:::::::::::: ::.::	UGGGAAUGAAGCCAUGUUCGC	Cleavage		1
	novel-ath-miR165a-3p	NM_001252100|KIF21B	4.5	-1	1	21	2268	2288	UCGGACCAGGCUUCAUUCCCC	::.:::.:::::::::	GCUGAGUGAGGCCUGGUCCCU	Cleavage		1
	novel-ath-miR165a-3p	NM_001252103|KIF21B	4.5	-1	1	21	1694	1714	UCGGACCAGGCUUCAUUCCCC	::.:::.:::::::::	GCUGAGUGAGGCCUGGUCCCU	Cleavage		1
	novel-ath-miR165a-3p	NM_153050|MTMR3	4.5	-1	1	21	3831	3851	UCGGACCAGGCUUCAUUCCCC	::::::::.: ::: :..::	UGGGAAUGAGGGCUGAUUUGA	Translation		1
	novel-ath-miR165a-3p	NM_015125|CIC	4.5	-1	1	21	116	136	UCGGACCAGGCUUCAUUCCCC	: :::::::.::::: :::	GCGGAAUGAGGCCUGCUCCUC	Cleavage		1
	novel-ath-miR165a-3p	NM_006753|SURF6	4.5	-1	1	21	242	262	UCGGACCAGGCUUCAUUCCCC	:: :: ::..::::::::.:	GGAGACUGGGGCCUGGUCUGC	Cleavage		1
	novel-ath-miR165a-3p	NM_012101|TRIM29	4.5	-1	1	21	89	109	UCGGACCAGGCUUCAUUCCCC	: ::.: :.::::::::::	GUGGGAGGGAGCCUGGUCCUG	Cleavage		1
	novel-ath-miR165a-3p	NM_001145667|GLG1	4.5	-1	1	21	4874	4894	UCGGACCAGGCUUCAUUCCCC	::: .::..::: ::::.::	AGGGCGUGGGGCCGGGUCUGA	Cleavage		1
	novel-ath-miR165a-3p	NM_001145666|GLG1	4.5	-1	1	21	3763	3783	UCGGACCAGGCUUCAUUCCCC	::: .::..::: ::::.::	AGGGCGUGGGGCCGGGUCUGA	Cleavage		1
	novel-ath-miR165a-3p	NM_013336|SEC61A1	4.5	-1	1	21	1047	1067	UCGGACCAGGCUUCAUUCCCC	:: :.:::::.: :::.::.	UGGUAGUGAAGUCAGGUUCGG	Cleavage		1
	novel-ath-miR165a-3p	NM_001130924|TMEM201	4.5	-1	1	21	1323	1343	UCGGACCAGGCUUCAUUCCCC	:::.: :.:::.:: ::.::	UGGGGAAGGAGCUUGCUCUGA	Cleavage		1
	novel-ath-miR165a-3p	NM_002253|KDR	4.5	-1	1	21	572	592	UCGGACCAGGCUUCAUUCCCC	::: :::..:.::: ::.::	UGGGCAUGGGGUCUGUUCUGA	Cleavage		1
	novel-ath-miR165a-3p	NM_032174|TOMM40L	4.5	-1	1	21	923	943	UCGGACCAGGCUUCAUUCCCC	:.::::::: ::::.::	CCUCAGUGAAGCCAGGUCUGA	Cleavage		1
	novel-ath-miR165a-3p	NM_012100|DNPEP	4.5	-1	1	21	134	154	UCGGACCAGGCUUCAUUCCCC	::::.: .::::::: ..::	UGGGAGUUGAGCCUGGCUUGA	Cleavage		1
	novel-ath-miR165a-3p	NM_003281|TNNI1	4.5	-1	1	21	2550	2570	UCGGACCAGGCUUCAUUCCCC	:::::..:::::: :.:.	CAAGAAUGGGGCCUGGGCUGG	Cleavage		1
	novel-ath-miR165a-3p	NM_018170|RPRD1A	4.5	-1	1	21	2458	2478	UCGGACCAGGCUUCAUUCCCC	::.:: ::..:::::.::	UUUGAGUGCAGUUUGGUCUGA	Cleavage		1
	novel-ath-miR165a-3p	NM_207346|TSEN54	4.5	-1	1	21	15	35	UCGGACCAGGCUUCAUUCCCC	: :.:::.:::.:: ::::.	AGAGGAUGGAGCUUGCUCCGG	Cleavage		1
	novel-ath-miR165a-3p	NM_004852|ONECUT2	4.5	-1	1	21	3678	3697	UCGGACCAGGCUUCAUUCCCC	: ::::::.:::::: :..::	GAGGAAUGGAGCCUG-UUUGA	Cleavage		1
	novel-ath-miR165a-3p	NM_173477|USH1G	4.5	-1	1	21	660	680	UCGGACCAGGCUUCAUUCCCC	::..::.::::::: :.:	CAGGGGUGGAGCCUGGCCUGU	Cleavage		1
	novel-ath-miR165a-3p	NM_139278|LGI3	4.5	-1	1	21	1051	1071	UCGGACCAGGCUUCAUUCCCC	::.::.:::.::: :.::	CCAGAGUGGAGCUUGGCCUGA	Cleavage		1
	novel-ath-miR165a-3p	NM_020700|PPM1H	4.5	-1	1	21	4224	4244	UCGGACCAGGCUUCAUUCCCC	::::::.: : :::::.:.	AAGGAAUGGAUCAUGGUCUGG	Translation		1
	novel-ath-miR165a-3p	NM_006026|H1FX	4.5	-1	1	21	96	116	UCGGACCAGGCUUCAUUCCCC	::: . ::.::::::::.::	GGGCCGCGAGGCCUGGUCUGA	Cleavage		1
	novel-ath-miR165a-3p	NM_005898|CAPRIN1	4.5	-1	1	21	433	453	UCGGACCAGGCUUCAUUCCCC	:::.::.::. ::::..:.	AAGGAGUGGAGUGUGGUUUGG	Cleavage		1
	novel-ath-miR165a-3p	NM_001145909|TANC1	4.5	-1	1	21	2599	2619	UCGGACCAGGCUUCAUUCCCC	:::::::: :.::::.. :	CAGGAAUGAACCUUGGUUUAA	Translation		1
	novel-ath-miR165a-3p	NM_001114|ADCY7	4.5	-1	1	21	961	981	UCGGACCAGGCUUCAUUCCCC	::::::.::.::: :. ::	AAGGAAUGGAGUCUGUUUAGA	Cleavage		1
	novel-ath-miR165a-3p	NM_033394|TANC1	4.5	-1	1	21	1205	1225	UCGGACCAGGCUUCAUUCCCC	:::::::: :.::::.. :	CAGGAAUGAACCUUGGUUUAA	Translation		1
	novel-ath-miR165a-3p	NM_001122742|ESR1	4.5	-1	1	21	1350	1370	UCGGACCAGGCUUCAUUCCCC	:: ::..:::::::: ::	GCUGACUGGGGCCUGGUCAGA	Cleavage		1
	novel-ath-miR165a-3p	NM_014867|KBTBD11	4.5	-1	1	21	3510	3530	UCGGACCAGGCUUCAUUCCCC	::.: ::::::::: :.:	CCGGGAGGAAGCCUGGACUGU	Cleavage		1
	novel-ath-miR165a-3p	NM_198270|NHS	4.5	-1	1	21	1801	1821	UCGGACCAGGCUUCAUUCCCC	:.: :::::::::::. :	GAAGGAGGAAGCCUGGUCUAA	Cleavage		1
	novel-ath-miR165a-3p	NM_003896|ST3GAL5	4.5	-1	1	21	496	516	UCGGACCAGGCUUCAUUCCCC	: :: .:::.:::::: :.:.	GCGGCGUGAGGCCUGGGCUGG	Cleavage		1
	novel-ath-miR165a-3p	NM_001042437|ST3GAL5	4.5	-1	1	21	496	516	UCGGACCAGGCUUCAUUCCCC	: :: .:::.:::::: :.:.	GCGGCGUGAGGCCUGGGCUGG	Cleavage		1
	novel-ath-miR165a-3p	NM_014598|SOCS7	4.5	-1	1	21	2834	2854	UCGGACCAGGCUUCAUUCCCC	::.:: ::::::::: ::	CUGGGAUACAGCCUGGUCAGA	Cleavage		1
	novel-ath-miR165a-3p	NM_005817|PLIN3	4.5	-1	1	21	188	208	UCGGACCAGGCUUCAUUCCCC	:.: :::::::: ::.::	CUUGGAAGAAGCCUGUUCUGA	Cleavage		1
	novel-hsa-miR-376a-5p	NM_198700|CELF1	4.5	-1	1	21	2766	2787	UUAGAUUCGC-GCACAAACUCG	:::::::::. :.::::.:::	AGAGUUUGUGUAGUGAAUUUAA	Translation		1
	novel-hsa-miR-376a-5p	NM_001172639|CELF1	4.5	-1	1	21	4764	4785	UUAGAUUCGC-GCACAAACUCG	:::::::::. :.::::.:::	AGAGUUUGUGUAGUGAAUUUAA	Translation		1
	novel-hsa-miR-376a-5p	NM_001172640|CELF1	4.5	-1	1	21	5977	5998	UUAGAUUCGC-GCACAAACUCG	:::::::::. :.::::.:::	AGAGUUUGUGUAGUGAAUUUAA	Translation		1
	novel-hsa-miR-376a-5p	NM_005761|PLXNC1	4.5	-1	1	21	543	563	UUAGAUUCGCGCACAAACUCG	.:::: ::::.:.: .:.:::	UGAGUGUGUGUGUGUGUUUAA	Cleavage		1
	novel-hsa-miR-376a-5p	NM_006909|RASGRF2	4.5	-1	1	21	4225	4245	UUAGAUUCGCGCACAAACUCG	::: : ::::.:.::.:.:.:	CGAAUAUGUGUGUGAGUUUGA	Cleavage		1
	novel-hsa-miR-376a-5p	NM_015375|DSTYK	4.5	-1	1	21	1338	1358	UUAGAUUCGCGCACAAACUCG	::::::. .::::::::	UCUUUUUGUGUUUGAAUCUAA	Translation		1
	novel-hsa-miR-376a-5p	NM_000140|FECH	4.5	-1	1	21	571	591	UUAGAUUCGCGCACAAACUCG	::::::.:.:::::: :	GGUAUUUGUGUGUGAAUCUCA	Cleavage		1
	novel-hsa-miR-376a-5p	NM_014165|NDUFAF4	4.5	-1	1	21	990	1010	UUAGAUUCGCGCACAAACUCG	.:::: :::.:.::.:.::.	UGAGUGAGUGUGUGAGUUUAG	Cleavage		1
	novel-hsa-miR-376a-5p	NM_001144903|TM6SF1	4.5	-1	1	21	544	564	UUAGAUUCGCGCACAAACUCG	::: ::.:.::::.:::	AAUUUUUUUGUGUGAAUUUAA	Cleavage		1
	novel-hsa-miR-376a-5p	NM_001128627|SPIRE1	4.5	-1	1	21	2420	2440	UUAGAUUCGCGCACAAACUCG	::: ::::.::: ::::.:	AGAGCAUGUGUGCGUAUCUGA	Cleavage		1
	novel-hsa-miR-376a-5p	NM_001252393|TNIP1	4.5	-1	1	21	319	339	UUAGAUUCGCGCACAAACUCG	: : ::::::.:.: .:.:::	CCAAUUUGUGUGUGUGUUUAA	Cleavage		1
	novel-hsa-miR-376a-5p	NM_001258456|TNIP1	4.5	-1	1	21	341	361	UUAGAUUCGCGCACAAACUCG	: : ::::::.:.: .:.:::	CCAAUUUGUGUGUGUGUUUAA	Cleavage		1
	novel-hsa-miR-376a-5p	NM_001252386|TNIP1	4.5	-1	1	21	390	410	UUAGAUUCGCGCACAAACUCG	: : ::::::.:.: .:.:::	CCAAUUUGUGUGUGUGUUUAA	Cleavage		1
	novel-hsa-miR-376a-5p	NM_001252385|TNIP1	4.5	-1	1	21	458	478	UUAGAUUCGCGCACAAACUCG	: : ::::::.:.: .:.:::	CCAAUUUGUGUGUGUGUUUAA	Cleavage		1
	novel-hsa-miR-376a-5p	NM_177552|SULT1A3	4.5	-1	1	21	23	43	UUAGAUUCGCGCACAAACUCG	::: :::.:::::::::	AGAGGGAGUGUGCGAAUCUAC	Cleavage		1
	novel-hsa-miR-376a-5p	NM_001127257|SLC39A10	4.5	-1	1	21	1639	1659	UUAGAUUCGCGCACAAACUCG	: ::: ::: .::::::.:	UUAAUUUAUGCUUGAAUCUGA	Translation		1
	novel-hsa-miR-376a-5p	NM_198700|CELF1	4.5	-1	1	21	2766	2787	UUAGAUUCGC-GCACAAACUCG	:::::::::. :.::::.:::	AGAGUUUGUGUAGUGAAUUUAA	Translation		1
	novel-hsa-miR-376a-5p	NM_001172639|CELF1	4.5	-1	1	21	4764	4785	UUAGAUUCGC-GCACAAACUCG	:::::::::. :.::::.:::	AGAGUUUGUGUAGUGAAUUUAA	Translation		1
	novel-hsa-miR-376a-5p	NM_001172640|CELF1	4.5	-1	1	21	5977	5998	UUAGAUUCGC-GCACAAACUCG	:::::::::. :.::::.:::	AGAGUUUGUGUAGUGAAUUUAA	Translation		1
	novel-hsa-miR-376a-5p	NM_005761|PLXNC1	4.5	-1	1	21	543	563	UUAGAUUCGCGCACAAACUCG	.:::: ::::.:.: .:.:::	UGAGUGUGUGUGUGUGUUUAA	Cleavage		1
	novel-hsa-miR-376a-5p	NM_006909|RASGRF2	4.5	-1	1	21	4225	4245	UUAGAUUCGCGCACAAACUCG	::: : ::::.:.::.:.:.:	CGAAUAUGUGUGUGAGUUUGA	Cleavage		1
	novel-hsa-miR-376a-5p	NM_015375|DSTYK	4.5	-1	1	21	1338	1358	UUAGAUUCGCGCACAAACUCG	::::::. .::::::::	UCUUUUUGUGUUUGAAUCUAA	Translation		1
	novel-hsa-miR-376a-5p	NM_000140|FECH	4.5	-1	1	21	571	591	UUAGAUUCGCGCACAAACUCG	::::::.:.:::::: :	GGUAUUUGUGUGUGAAUCUCA	Cleavage		1
	novel-hsa-miR-376a-5p	NM_014165|NDUFAF4	4.5	-1	1	21	990	1010	UUAGAUUCGCGCACAAACUCG	.:::: :::.:.::.:.::.	UGAGUGAGUGUGUGAGUUUAG	Cleavage		1
	novel-hsa-miR-376a-5p	NM_001144903|TM6SF1	4.5	-1	1	21	544	564	UUAGAUUCGCGCACAAACUCG	::: ::.:.::::.:::	AAUUUUUUUGUGUGAAUUUAA	Cleavage		1
	novel-hsa-miR-376a-5p	NM_001128627|SPIRE1	4.5	-1	1	21	2420	2440	UUAGAUUCGCGCACAAACUCG	::: ::::.::: ::::.:	AGAGCAUGUGUGCGUAUCUGA	Cleavage		1
	novel-hsa-miR-376a-5p	NM_001252393|TNIP1	4.5	-1	1	21	319	339	UUAGAUUCGCGCACAAACUCG	: : ::::::.:.: .:.:::	CCAAUUUGUGUGUGUGUUUAA	Cleavage		1
	novel-hsa-miR-376a-5p	NM_001258456|TNIP1	4.5	-1	1	21	341	361	UUAGAUUCGCGCACAAACUCG	: : ::::::.:.: .:.:::	CCAAUUUGUGUGUGUGUUUAA	Cleavage		1
	novel-hsa-miR-376a-5p	NM_001252386|TNIP1	4.5	-1	1	21	390	410	UUAGAUUCGCGCACAAACUCG	: : ::::::.:.: .:.:::	CCAAUUUGUGUGUGUGUUUAA	Cleavage		1
	novel-hsa-miR-376a-5p	NM_001252385|TNIP1	4.5	-1	1	21	458	478	UUAGAUUCGCGCACAAACUCG	: : ::::::.:.: .:.:::	CCAAUUUGUGUGUGUGUUUAA	Cleavage		1
	novel-hsa-miR-376a-5p	NM_177552|SULT1A3	4.5	-1	1	21	23	43	UUAGAUUCGCGCACAAACUCG	::: :::.:::::::::	AGAGGGAGUGUGCGAAUCUAC	Cleavage		1
	novel-hsa-miR-376a-5p	NM_001127257|SLC39A10	4.5	-1	1	21	1639	1659	UUAGAUUCGCGCACAAACUCG	: ::: ::: .::::::.:	UUAAUUUAUGCUUGAAUCUGA	Translation		1
	novel-oan-miR-1421ag-5p	NM_032445|MEGF11	4.5	-1	1	20	2180	2199	CGGUGGACUGCUUGAGCUGC	:::::: :::::::::.	UCAGCUCUAGCAGUCCAUGA	Cleavage		1
	novel-oan-miR-1421ag-5p	NM_000151|G6PC	4.5	-1	1	20	372	391	CGGUGGACUGCUUGAGCUGC	:::::::.:..:::: :.	UCAGCUCAGGUGGUCCUCUU	Cleavage		2
	novel-oan-miR-1421ag-5p	NM_001270397|G6PC	4.5	-1	1	20	838	857	CGGUGGACUGCUUGAGCUGC	:::::::.:..:::: :.	UCAGCUCAGGUGGUCCUCUU	Cleavage		2
	novel-oan-miR-1421ag-5p	NM_000389|CDKN1A	4.5	-1	1	20	952	970	CGGUGGACUGCUUGAGCUGC	::::::::::::: : ::::	GCAGCUCAAGCAG-CGACCG	Cleavage		1
	novel-oan-miR-1421ag-5p	NM_014805|EPM2AIP1	4.5	-1	1	20	4683	4702	CGGUGGACUGCUUGAGCUGC	::::::::::::.::	UGGACUCAAGCAGUCCGCCC	Cleavage		1
	novel-oan-miR-1421ag-5p	NM_202002|FOXM1	4.5	-1	1	20	18	37	CGGUGGACUGCUUGAGCUGC	:::::::: :::::::	UGUGCUCAAGCUGUCCACCA	Cleavage		1
	novel-oan-miR-1421ag-5p	NM_004360|CDH1	4.5	-1	1	20	856	875	CGGUGGACUGCUUGAGCUGC	: .:::::::::::.: ::	GGGGCUCAAGCAGUUCUCCC	Cleavage		1
	novel-oan-miR-1421ag-5p	NM_152796|HIF3A	4.5	-1	1	20	124	143	CGGUGGACUGCUUGAGCUGC	::.::::::. ::::::	UGAGUUCAAGCGAUCCACCU	Cleavage		1
	novel-oan-miR-1421ag-5p	NM_001160111|NOS3	4.5	-1	1	20	65	84	CGGUGGACUGCUUGAGCUGC	.:.::::::: ::::::	UGGGUUCAAGCAAUCCACCU	Cleavage		1
	novel-oan-miR-1421ag-5p	NM_001267828|ZNF839	4.5	-1	1	20	747	766	CGGUGGACUGCUUGAGCUGC	::::::.::: :::.::	UGAGCUCAGGCAAUCCGCCC	Cleavage		1
	novel-oan-miR-1421ag-5p	NM_152654|DAND5	4.5	-1	1	20	577	596	CGGUGGACUGCUUGAGCUGC	.:::::::::::.: ::	CAGGCUCAAGCAGUUCUCCU	Cleavage		1
	novel-oan-miR-1421ag-5p	NM_032444|SLX4	4.5	-1	1	20	509	528	CGGUGGACUGCUUGAGCUGC	::::::.::: :::.::	AGAGCUCAGGCAAUCCGCCU	Cleavage		1
	novel-oan-miR-1421ag-5p	NM_016183|MRTO4	4.5	-1	1	20	1161	1180	CGGUGGACUGCUUGAGCUGC	:::::::::. ::.:::	UGAGCUCAAGCGAUCUACCC	Cleavage		1
	novel-oan-miR-1421ag-5p	NM_152396|METTL6	4.5	-1	1	20	462	481	CGGUGGACUGCUUGAGCUGC	.::::::::::::. ::	UGGGCUCAAGCAGUCUUCCU	Cleavage		1
	novel-oan-miR-1421ag-5p	NM_032423|ZNF528	4.5	-1	1	20	970	989	CGGUGGACUGCUUGAGCUGC	.::::::::::::: .:	UGGGCUCAAGCAGUCCUUCU	Cleavage		1
	novel-oan-miR-1421ag-5p	NM_001079524|PAICS	4.5	-1	1	20	444	463	CGGUGGACUGCUUGAGCUGC	.:::::::::::.: ::	UGGGCUCAAGCAGUUCUCCC	Cleavage		1
	novel-oan-miR-1421ag-5p	NM_001625|AK2	4.5	-1	1	20	494	513	CGGUGGACUGCUUGAGCUGC	.:::.::::: ::::::	UAGGCUUAAGCAAUCCACCC	Cleavage		1
	novel-oan-miR-1421ag-5p	NM_001037442|RUFY3	4.5	-1	1	20	1069	1088	CGGUGGACUGCUUGAGCUGC	.:::.::::::::: ::	UGGGCUUAAGCAGUCCUCCC	Cleavage		1
	novel-oan-miR-1421ag-5p	NM_032151|PCBD2	4.5	-1	1	20	1173	1192	CGGUGGACUGCUUGAGCUGC	.:::::::::::.: ::	UGGGCUCAAGCAGUUCUCCC	Cleavage		1
	novel-oan-miR-1421ag-5p	NM_001142281|ARCN1	4.5	-1	1	20	575	594	CGGUGGACUGCUUGAGCUGC	::::::.::: :::.::	UGAGCUCAGGCAAUCCGCCC	Cleavage		1
	novel-oan-miR-1421ag-5p	NM_014246|CELSR1	4.5	-1	1	20	395	414	CGGUGGACUGCUUGAGCUGC	::::: :..::::::: ..:	GCAGCCCGGGCAGUCCUUUG	Cleavage		1
	novel-oan-miR-1421ag-5p	NM_030777|SLC2A10	4.5	-1	1	20	668	687	CGGUGGACUGCUUGAGCUGC	::::::::.. ::::::	UGAGCUCAAGUGAUCCACCC	Cleavage		1
	novel-oan-miR-1421ag-5p	NM_024798|SNX22	4.5	-1	1	20	1670	1689	CGGUGGACUGCUUGAGCUGC	:..: :::.: .::::::::	GUGGAUCAGGAGGUCCACCG	Translation		1
	novel-oan-miR-1421ag-5p	NM_182757|RNF144B	4.5	-1	1	20	2801	2820	CGGUGGACUGCUUGAGCUGC	.::::::::. ::::::	UGGGCUCAAGCGAUCCACCC	Cleavage		1
	novel-oan-miR-1421ag-5p	NM_199040|NUDT4	4.5	-1	1	20	3716	3735	CGGUGGACUGCUUGAGCUGC	.:::.::::::::: ::	UAGGCUUAAGCAGUCCUCCA	Cleavage		1
	novel-oan-miR-1421ag-5p	NM_000294|PHKG2	4.5	-1	1	20	1685	1704	CGGUGGACUGCUUGAGCUGC	::::::.::: :::.::	UGAGCUCAGGCAAUCCGCCU	Cleavage		1
	novel-oan-miR-1421ag-5p	NM_015065|EXPH5	4.5	-1	1	20	1251	1270	CGGUGGACUGCUUGAGCUGC	::::::.::: :::.::	UGAGCUCAGGCAAUCCGCCC	Cleavage		1
	novel-oan-miR-1421ag-5p	NM_052941|GBP4	4.5	-1	1	20	1585	1604	CGGUGGACUGCUUGAGCUGC	:::::::::: ::..::	UGAGCUCAAGCAAUCUGCCU	Cleavage		1
	novel-oan-miR-1421ag-5p	NM_007318|PSEN1	4.5	-1	1	20	2360	2379	CGGUGGACUGCUUGAGCUGC	.:::::::.: ::::::	UGGGCUCAAGUAAUCCACCU	Cleavage		1
	novel-oan-miR-1421ag-5p	NM_001113738|ARL17A	4.5	-1	1	20	3004	3023	CGGUGGACUGCUUGAGCUGC	.:::::::::::.: ::	UGGGCUCAAGCAGUUCUCCU	Cleavage		1
	novel-oan-miR-1421ag-5p	NM_001105573|FBXO45	4.5	-1	1	20	3296	3315	CGGUGGACUGCUUGAGCUGC	.::::::::::::. ::	UGGGCUCAAGCAGUCUUCCU	Cleavage		1
	novel-oan-miR-1421ag-5p	NM_032828|ZNF587	4.5	-1	1	20	1861	1880	CGGUGGACUGCUUGAGCUGC	::::::::.. ::::::	UGAGCUCAAGUGAUCCACCU	Cleavage		2
	novel-oan-miR-1421ag-5p	NM_018947|CYCS	4.5	-1	1	20	1978	1997	CGGUGGACUGCUUGAGCUGC	:::::::::: :::..:	UGAGCUCAAGCAAUCCGUCC	Cleavage		1
	novel-oan-miR-1421ag-5p	NM_001195214|YIPF6	4.5	-1	1	20	4018	4037	CGGUGGACUGCUUGAGCUGC	.::::::::. ::::::	UGGGCUCAAGCGAUCCACCU	Cleavage		1
	novel-oan-miR-1421ag-5p	NM_012426|SF3B3	4.5	-1	1	20	2467	2486	CGGUGGACUGCUUGAGCUGC	.::::.:::: ::::::	UGGGCUCGAGCAAUCCACCU	Cleavage		1
	novel-oan-miR-1421ag-5p	NM_015471|NSL1	4.5	-1	1	20	5180	5199	CGGUGGACUGCUUGAGCUGC	:::::::::. :::.::	UGAGCUCAAGCGAUCCGCCC	Cleavage		1
	novel-oan-miR-1421ag-5p	NM_001042549|NSL1	4.5	-1	1	20	5469	5488	CGGUGGACUGCUUGAGCUGC	:::::::::. :::.::	UGAGCUCAAGCGAUCCGCCC	Cleavage		1
	novel-oan-miR-1421ag-5p	NM_001012415|SOHLH1	4.5	-1	1	20	573	593	CGGUGGACUGCU-UGAGCUGC	::::: : ::::::::::.:	CCAGCUGAGAGCAGUCCACUG	Cleavage		1
	novel-oan-miR-1421ag-5p	NM_030981|RAB1B	4.5	-1	1	20	563	582	CGGUGGACUGCUUGAGCUGC	::::::.::: ::::: :	CCAGCUCGAGCCGUCCAGCU	Cleavage		1
	novel-oan-miR-1421ag-5p	NM_004268|MED17	4.5	-1	1	20	599	618	CGGUGGACUGCUUGAGCUGC	:.:::::::.. ::.:::	UCGGCUCAAGUGAUCUACCU	Cleavage		1
	novel-oan-miR-1421ag-5p	NM_001002844|ZNF280D	4.5	-1	1	20	54	73	CGGUGGACUGCUUGAGCUGC	.:::::::::::: : ::	CUAGCUCAAGCAGUACCCCA	Cleavage		1
	novel-oan-miR-1421ag-5p	NM_023931|ZNF747	4.5	-1	1	20	1481	1500	CGGUGGACUGCUUGAGCUGC	:.:.::::::: :.:.::	UCGGUUCAAGCAAUUCGCCC	Cleavage		1
	novel-oan-miR-1421ag-5p	NM_001174126|SLC11A2	4.5	-1	1	20	1710	1729	CGGUGGACUGCUUGAGCUGC	::::::::.: ::..:.:	UGAGCUCAAGUAAUCUGCUG	Cleavage		1
	novel-oan-miR-1421ag-5p	NM_182620|SKA2	4.5	-1	1	20	1563	1582	CGGUGGACUGCUUGAGCUGC	.:.:::::::::.: :.:	CAGGUUCAAGCAGUUCUCUG	Cleavage		1
	novel-oan-miR-1421ag-5p	NM_001100595|SKA2	4.5	-1	1	20	1619	1638	CGGUGGACUGCUUGAGCUGC	.:.:::::::::.: :.:	CAGGUUCAAGCAGUUCUCUG	Cleavage		1
	novel-oan-miR-1421ag-5p	NM_006206|PDGFRA	4.5	-1	1	20	2204	2223	CGGUGGACUGCUUGAGCUGC	::::::::::: ::....	ACAGCUCAAGCAUUCUGUUU	Cleavage		1
	novel-oan-miR-1421ag-5p	NM_080764|ZNF280B	4.5	-1	1	20	381	400	CGGUGGACUGCUUGAGCUGC	.::::::::: ::: :::	CAGGCUCAAGCAUUCCUCCG	Cleavage		1
	novel-oan-miR-1421ag-5p	NM_001164715|ZNF605	4.5	-1	1	20	887	906	CGGUGGACUGCUUGAGCUGC	.::::::: ::::..:.:	AGGGCUCAAGAAGUCUGCUG	Translation		1
	novel-oan-miR-1421ag-5p	NM_000373|UMPS	4.5	-1	1	20	1372	1391	CGGUGGACUGCUUGAGCUGC	..:.:::::::::.: ::	CUGGUUCAAGCAGUUCUCCU	Cleavage		1
	novel-oan-miR-1421ag-5p	NM_012262|HS2ST1	4.5	-1	1	20	1614	1633	CGGUGGACUGCUUGAGCUGC	::.:::.: :::.:::.:	UGAGUUCAGGAAGUUCACUG	Translation		1
	novel-oan-miR-1421ag-5p	NM_199351|ILDR2	4.5	-1	1	20	5315	5334	CGGUGGACUGCUUGAGCUGC	.:::::::::: ::: ::	CUAGCUCAAGCAAUCCUCCU	Cleavage		1
	novel-oan-miR-1421ag-5p	NM_022098|XPNPEP3	4.5	-1	1	20	4506	4525	CGGUGGACUGCUUGAGCUGC	..:.:::::::::.: ::	CUGGUUCAAGCAGUUCUCCU	Cleavage		1
	novel-oan-miR-1421ag-5p	NM_138348|FAM105B	4.5	-1	1	20	4221	4240	CGGUGGACUGCUUGAGCUGC	..:.:::::::::.: ::	CUGGUUCAAGCAGUUCUCCU	Cleavage		1
	novel-oan-miR-1421ag-5p	NM_001122681|SH3BP2	4.5	-1	1	20	5563	5582	CGGUGGACUGCUUGAGCUGC	:::::::::. ::..:.:	UGAGCUCAAGCGAUCUGCUG	Cleavage		1
	novel-oan-miR-1421ag-5p	NM_005188|CBL	4.5	-1	1	20	4938	4957	CGGUGGACUGCUUGAGCUGC	.:.:::::::::.: :.:	CAGGUUCAAGCAGUUCUCUG	Cleavage		1
	novel-oan-miR-1421ag-5p	NM_012117|CBX5	4.5	-1	1	20	7651	7670	CGGUGGACUGCUUGAGCUGC	.:.:::::::::.: :.:	CGGGUUCAAGCAGUUCUCUG	Cleavage		1
	novel-oan-miR-1421ag-5p	NM_001508|GPR39	4.5	-1	1	20	433	452	CGGUGGACUGCUUGAGCUGC	:::::. :::::: ..:::	UCAGCUUCAGCAGUGUGCCG	Cleavage		1
	novel-oan-miR-1421ag-5p	NM_001101372|IGLON5	4.5	-1	1	20	279	298	CGGUGGACUGCUUGAGCUGC	.::::::.:: ::: ::.:	UUAGCUCAGGCUGUCAACUG	Cleavage		1
	novel-oan-miR-1421ag-5p	NM_001164161|PPP6R3	4.5	-1	1	20	1211	1230	CGGUGGACUGCUUGAGCUGC	::::::::::: : .:..:	ACAGCUCAAGCAAUAUAUUG	Cleavage		1
	novel-oan-miR-1421ag-5p	NM_052845|MMAB	4.5	-1	1	20	399	418	CGGUGGACUGCUUGAGCUGC	:::::::.:. ::.::: :	CCAGCUCAGGUUGUUCACAG	Cleavage		1
	novel-oan-miR-1421ag-5p	NM_004544|NDUFA10	4.5	-1	1	20	1103	1122	CGGUGGACUGCUUGAGCUGC	.::.:::.::: ::::: :	AUAGUUCAGGCACUCCACAG	Cleavage		1
	novel-oan-miR-1421ag-5p	NM_001164829|C1orf210	4.5	-1	1	20	730	749	CGGUGGACUGCUUGAGCUGC	: ::::.:.:::::.::	UGACCUCAGGUAGUCCGCCU	Cleavage		1
	novel-oan-miR-1421ag-5p	NM_144498|OSBPL2	4.5	-1	1	20	1292	1311	CGGUGGACUGCUUGAGCUGC	: ::::::.::::..::	CGACCUCAAGUAGUCUGCCU	Cleavage		1
	novel-oan-miR-1421ag-5p	NM_015278|SASH1	4.5	-1	1	20	1484	1503	CGGUGGACUGCUUGAGCUGC	: ::::.:..:::::::	UGACCUCAGGUGGUCCACCC	Cleavage		1
	novel-ptc-miR396f	NM_016382|CD244	4.5	-1	1	21	956	976	UUCCACGGCUUUCUUGAACUG	:: ::::: ::.::.::::..	CAUUUCAACAAGGCUGUGGGG	Cleavage		1
	novel-ptc-miR396f	NM_001195573|DICER1	4.5	-1	1	21	1680	1700	UUCCACGGCUUUCUUGAACUG	::::.::::::::.: : :.	AAGUUUAAGAAAGCUGAGCAG	Cleavage		2
	novel-ptc-miR396f	NM_177438|DICER1	4.5	-1	1	21	1564	1584	UUCCACGGCUUUCUUGAACUG	::::.::::::::.: : :.	AAGUUUAAGAAAGCUGAGCAG	Cleavage		2
	novel-ptc-miR396f	NM_002184|IL6ST	4.5	-1	1	21	5721	5741	UUCCACGGCUUUCUUGAACUG	.::::. ::::: :.:::::	UAGUUUUAGAAACCUGUGGAC	Cleavage		1
	novel-ptc-miR396f	NM_175767|IL6ST	4.5	-1	1	21	7405	7425	UUCCACGGCUUUCUUGAACUG	.::::. ::::: :.:::::	UAGUUUUAGAAACCUGUGGAC	Cleavage		1
	novel-ptc-miR396f	NM_002192|INHBA	4.5	-1	1	21	169	189	UUCCACGGCUUUCUUGAACUG	::: : :::.::: .::::::	CAGAUGAAGGAAGAUGUGGAA	Cleavage		1
	novel-ptc-miR396f	NM_015336|ZDHHC17	4.5	-1	1	21	1274	1294	UUCCACGGCUUUCUUGAACUG	..::::.:: :: :.::::.:	UGGUUCGAGCAACCUGUGGGA	Cleavage		1
	novel-ptc-miR396f	NM_001270486|CAMKK2	4.5	-1	1	21	1920	1940	UUCCACGGCUUUCUUGAACUG	::::::::.::::::	ACACCAAAGAAAGCUGUGGAA	Cleavage		1
	novel-ptc-miR396f	NM_006549|CAMKK2	4.5	-1	1	21	2151	2171	UUCCACGGCUUUCUUGAACUG	::::::::.::::::	ACACCAAAGAAAGCUGUGGAA	Cleavage		1
	novel-ptc-miR396f	NM_153500|CAMKK2	4.5	-1	1	21	2249	2269	UUCCACGGCUUUCUUGAACUG	::::::::.::::::	ACACCAAAGAAAGCUGUGGAA	Cleavage		1
	novel-ptc-miR396f	NM_006465|ARID3B	4.5	-1	1	21	1492	1511	UUCCACGGCUUUCUUGAACUG	:::: :.::.::::: :::::	CAGU-CGAGGAAGCCCUGGAA	Cleavage		1
	novel-ptc-miR396f	NM_004228|CYTH2	4.5	-1	1	21	1561	1581	UUCCACGGCUUUCUUGAACUG	::::::.:.:::::.:	CGACCCAAGAAGGUCGUGGGA	Cleavage		1
	novel-ptc-miR396f	NM_015852|ZNF117	4.5	-1	1	21	3541	3561	UUCCACGGCUUUCUUGAACUG	::: ::::::::.. ::::	AAGUGCAAGAAAGUUAUGGAC	Cleavage		1
	novel-ptc-miR396f	NM_001392|DTNA	4.5	-1	1	21	227	247	UUCCACGGCUUUCUUGAACUG	: :::::: :::::.::: :	CUGUUCAAUAAAGCUGUGUAC	Cleavage		1
	novel-ptc-miR396f	NM_032839|DIRC2	4.5	-1	1	21	1369	1389	UUCCACGGCUUUCUUGAACUG	.:::::.::::::.: : :.	AGGUUCAGGAAAGCUGGGCAG	Cleavage		1
	novel-ptc-miR396f	NM_001277091|ZNF550	4.5	-1	1	21	646	666	UUCCACGGCUUUCUUGAACUG	.::::::::.::..: :::	GGGUUCAAGAGAGUUGGAGAA	Cleavage		1
	novel-ptc-miR396f	NM_001277090|ZNF550	4.5	-1	1	21	646	666	UUCCACGGCUUUCUUGAACUG	.::::::::.::..: :::	GGGUUCAAGAGAGUUGGAGAA	Cleavage		1
	novel-ptc-miR396f	NM_002886|RAP2B	4.5	-1	1	21	4047	4067	UUCCACGGCUUUCUUGAACUG	.:::..::::.::. :::..	AGGUUUGAGAAGGCUAUGGGG	Cleavage		2
	novel-ptc-miR396f	NM_001164183|ENTPD1	4.5	-1	1	21	1504	1524	UUCCACGGCUUUCUUGAACUG	:.:: :::::.::::::	AAACUUAAUAAAGCUGUGGAA	Cleavage		1
	novel-ptc-miR396f	NM_014306|C22orf28	4.5	-1	1	21	386	406	UUCCACGGCUUUCUUGAACUG	: :::::: ::.:.. :::::	CUGUUCAAUAAGGUUUUGGAA	Cleavage		1
	novel-ptc-miR396f	NM_000051|ATM	4.5	-1	1	21	2419	2439	UUCCACGGCUUUCUUGAACUG	::.::::::::: :: ::	GUCUUUAAGAAAGCCCUGAAA	Cleavage		1
	novel-ptc-miR396f	NM_001144999|ITGAV	4.5	-1	1	21	2665	2685	UUCCACGGCUUUCUUGAACUG	..: :.::::..::.::: ::	UGGCUUAAGAGGGCUGUGAAA	Cleavage		1
	novel-ptc-miR396f	NM_024557|RIC3	4.5	-1	1	21	1175	1195	UUCCACGGCUUUCUUGAACUG	::..:::.:::.: ::::	CUUUUUGAGAGAGCUGGGGAA	Cleavage		1
	novel-ptc-miR396f	NM_024989|PGAP1	4.5	-1	1	21	4012	4032	UUCCACGGCUUUCUUGAACUG	.::::: ::::::. :::.:	UAGUUCUUGAAAGCUCUGGGA	Cleavage		1
	novel-ptc-miR396f	NM_014505|KCNMB4	4.5	-1	1	21	2892	2911	UUCCACGGCUUUCUUGAACUG	:::::::::::: :::.:	AGCUUCAAGAAAGCC-UGGGA	Cleavage		1
	novel-ptc-miR396f	NM_001012994|SNX30	4.5	-1	1	21	2920	2940	UUCCACGGCUUUCUUGAACUG	:::.::::.:::: :: .:	AUGUUUAAGAGAGCCUUGUGA	Cleavage		1
	novel-ptc-miR396f	NM_181581|DUS4L	4.5	-1	1	21	404	424	UUCCACGGCUUUCUUGAACUG	.:: ::: ::::. ::::::	AGGUGCAAAAAAGUGGUGGAA	Cleavage		1
	novel-ptc-miR396f	NM_004288|CYTIP	4.5	-1	1	21	574	594	UUCCACGGCUUUCUUGAACUG	.::::: ::.: :: :::::	AGGUUCAUGAGAACCAUGGAA	Cleavage		1
	novel-ptc-miR396f	NM_152654|DAND5	4.5	-1	1	21	57	77	UUCCACGGCUUUCUUGAACUG	..: :::::::: ::::::	UGGACCAAGAAAGACGUGGAC	Cleavage		1
	novel-ptc-miR396f	NM_001190707|ALS2CL	4.5	-1	1	21	1116	1136	UUCCACGGCUUUCUUGAACUG	.::: :.:.:.::. :::::	GGGUUGAGGGAGGCUCUGGAA	Cleavage		1
	novel-ptc-miR396f	NM_020184|CNNM4	4.5	-1	1	21	1413	1433	UUCCACGGCUUUCUUGAACUG	.: :...:.:.::.::::.:	AGGGUUGGGGAGGCUGUGGGA	Cleavage		1
	novel-ptc-miR396f	NM_175914|HNF4A	4.5	-1	1	21	545	565	UUCCACGGCUUUCUUGAACUG	:: ::::.:.::: :::::	GAGGCCAAGGAGGCCUUGGAA	Cleavage		1
	novel-ptc-miR396f	NM_032866|CGNL1	4.5	-1	1	21	1400	1420	UUCCACGGCUUUCUUGAACUG	::::: ::::::.: ::.:	AAGUUCUUGAAAGCUGGGGGA	Cleavage		1
	novel-ptc-miR396f	NM_032167|SNX29	4.5	-1	1	21	5426	5446	UUCCACGGCUUUCUUGAACUG	:: :: ::::. :.::::::	AAGGUCUAGAAGUCUGUGGAA	Cleavage		1
	novel-ptc-miR396f	NM_030647|JHDM1D	4.5	-1	1	21	3872	3892	UUCCACGGCUUUCUUGAACUG	:: : :::.:::.: :::::	AAGGUGAAGGAAGUCAUGGAA	Cleavage		1
	novel-ptc-miR396f	NM_006431|CCT2	4.5	-1	1	21	63	83	UUCCACGGCUUUCUUGAACUG	:: :::::. :.::::::	CUAUUAAAGAAGACUGUGGAA	Cleavage		1
	novel-ptc-miR396f	NM_001110533|C1orf177	4.5	-1	1	21	365	384	UUCCACGGCUUUCUUGAACUG	:::::: :::::. ::::.:	AAGUUCA-GAAAGUGGUGGGA	Cleavage		1
	novel-ptc-miR396f	NM_152607|C1orf177	4.5	-1	1	21	464	483	UUCCACGGCUUUCUUGAACUG	:::::: :::::. ::::.:	AAGUUCA-GAAAGUGGUGGGA	Cleavage		1
	novel-ptc-miR396f	NM_004723|ARHGEF2	4.5	-1	1	21	555	575	UUCCACGGCUUUCUUGAACUG	:::: :.::::: :::.:	UCCUUCAUGGAAGCCCUGGGA	Cleavage		1
	novel-ptc-miR396f	NM_024871|MAP6D1	4.5	-1	1	21	314	334	UUCCACGGCUUUCUUGAACUG	..:: :: :.::::.: ::::	UGGUCCAUGGAAGCUGAGGAA	Cleavage		1
	novel-ptc-miR396f	NM_145279|MOB3C	4.5	-1	1	21	983	1003	UUCCACGGCUUUCUUGAACUG	: :: ::::.:. ..::::::	CCGUCCAAGGAGCUUGUGGAA	Cleavage		1
	novel-ptc-miR396f	NM_032869|NUDCD1	4.5	-1	1	21	158	178	UUCCACGGCUUUCUUGAACUG	::: . :::::.::::::	UGAUUCUGUAAAGCUGUGGAA	Cleavage		1
	novel-ptc-miR396f	NM_015578|LSM14A	4.5	-1	1	21	1288	1308	UUCCACGGCUUUCUUGAACUG	::.: :::.::: :::::	GUUUUUAUGAAGGCCAUGGAA	Cleavage		1
	novel-ptc-miR396f	NM_016382|CD244	4.5	-1	1	21	956	976	UUCCACGGCUUUCUUGAACUG	:: ::::: ::.::.::::..	CAUUUCAACAAGGCUGUGGGG	Cleavage		1
	novel-ptc-miR396f	NM_001195573|DICER1	4.5	-1	1	21	1680	1700	UUCCACGGCUUUCUUGAACUG	::::.::::::::.: : :.	AAGUUUAAGAAAGCUGAGCAG	Cleavage		2
	novel-ptc-miR396f	NM_177438|DICER1	4.5	-1	1	21	1564	1584	UUCCACGGCUUUCUUGAACUG	::::.::::::::.: : :.	AAGUUUAAGAAAGCUGAGCAG	Cleavage		2
	novel-ptc-miR396f	NM_002184|IL6ST	4.5	-1	1	21	5721	5741	UUCCACGGCUUUCUUGAACUG	.::::. ::::: :.:::::	UAGUUUUAGAAACCUGUGGAC	Cleavage		1
	novel-ptc-miR396f	NM_175767|IL6ST	4.5	-1	1	21	7405	7425	UUCCACGGCUUUCUUGAACUG	.::::. ::::: :.:::::	UAGUUUUAGAAACCUGUGGAC	Cleavage		1
	novel-ptc-miR396f	NM_002192|INHBA	4.5	-1	1	21	169	189	UUCCACGGCUUUCUUGAACUG	::: : :::.::: .::::::	CAGAUGAAGGAAGAUGUGGAA	Cleavage		1
	novel-ptc-miR396f	NM_015336|ZDHHC17	4.5	-1	1	21	1274	1294	UUCCACGGCUUUCUUGAACUG	..::::.:: :: :.::::.:	UGGUUCGAGCAACCUGUGGGA	Cleavage		1
	novel-ptc-miR396f	NM_001270486|CAMKK2	4.5	-1	1	21	1920	1940	UUCCACGGCUUUCUUGAACUG	::::::::.::::::	ACACCAAAGAAAGCUGUGGAA	Cleavage		1
	novel-ptc-miR396f	NM_006549|CAMKK2	4.5	-1	1	21	2151	2171	UUCCACGGCUUUCUUGAACUG	::::::::.::::::	ACACCAAAGAAAGCUGUGGAA	Cleavage		1
	novel-ptc-miR396f	NM_153500|CAMKK2	4.5	-1	1	21	2249	2269	UUCCACGGCUUUCUUGAACUG	::::::::.::::::	ACACCAAAGAAAGCUGUGGAA	Cleavage		1
	novel-ptc-miR396f	NM_006465|ARID3B	4.5	-1	1	21	1492	1511	UUCCACGGCUUUCUUGAACUG	:::: :.::.::::: :::::	CAGU-CGAGGAAGCCCUGGAA	Cleavage		1
	novel-ptc-miR396f	NM_004228|CYTH2	4.5	-1	1	21	1561	1581	UUCCACGGCUUUCUUGAACUG	::::::.:.:::::.:	CGACCCAAGAAGGUCGUGGGA	Cleavage		1
	novel-ptc-miR396f	NM_015852|ZNF117	4.5	-1	1	21	3541	3561	UUCCACGGCUUUCUUGAACUG	::: ::::::::.. ::::	AAGUGCAAGAAAGUUAUGGAC	Cleavage		1
	novel-ptc-miR396f	NM_001392|DTNA	4.5	-1	1	21	227	247	UUCCACGGCUUUCUUGAACUG	: :::::: :::::.::: :	CUGUUCAAUAAAGCUGUGUAC	Cleavage		1
	novel-ptc-miR396f	NM_032839|DIRC2	4.5	-1	1	21	1369	1389	UUCCACGGCUUUCUUGAACUG	.:::::.::::::.: : :.	AGGUUCAGGAAAGCUGGGCAG	Cleavage		1
	novel-ptc-miR396f	NM_001277091|ZNF550	4.5	-1	1	21	646	666	UUCCACGGCUUUCUUGAACUG	.::::::::.::..: :::	GGGUUCAAGAGAGUUGGAGAA	Cleavage		1
	novel-ptc-miR396f	NM_001277090|ZNF550	4.5	-1	1	21	646	666	UUCCACGGCUUUCUUGAACUG	.::::::::.::..: :::	GGGUUCAAGAGAGUUGGAGAA	Cleavage		1
	novel-ptc-miR396f	NM_002886|RAP2B	4.5	-1	1	21	4047	4067	UUCCACGGCUUUCUUGAACUG	.:::..::::.::. :::..	AGGUUUGAGAAGGCUAUGGGG	Cleavage		2
	novel-ptc-miR396f	NM_001164183|ENTPD1	4.5	-1	1	21	1504	1524	UUCCACGGCUUUCUUGAACUG	:.:: :::::.::::::	AAACUUAAUAAAGCUGUGGAA	Cleavage		1
	novel-ptc-miR396f	NM_014306|C22orf28	4.5	-1	1	21	386	406	UUCCACGGCUUUCUUGAACUG	: :::::: ::.:.. :::::	CUGUUCAAUAAGGUUUUGGAA	Cleavage		1
	novel-ptc-miR396f	NM_000051|ATM	4.5	-1	1	21	2419	2439	UUCCACGGCUUUCUUGAACUG	::.::::::::: :: ::	GUCUUUAAGAAAGCCCUGAAA	Cleavage		1
	novel-ptc-miR396f	NM_001144999|ITGAV	4.5	-1	1	21	2665	2685	UUCCACGGCUUUCUUGAACUG	..: :.::::..::.::: ::	UGGCUUAAGAGGGCUGUGAAA	Cleavage		1
	novel-ptc-miR396f	NM_024557|RIC3	4.5	-1	1	21	1175	1195	UUCCACGGCUUUCUUGAACUG	::..:::.:::.: ::::	CUUUUUGAGAGAGCUGGGGAA	Cleavage		1
	novel-ptc-miR396f	NM_024989|PGAP1	4.5	-1	1	21	4012	4032	UUCCACGGCUUUCUUGAACUG	.::::: ::::::. :::.:	UAGUUCUUGAAAGCUCUGGGA	Cleavage		1
	novel-ptc-miR396f	NM_014505|KCNMB4	4.5	-1	1	21	2892	2911	UUCCACGGCUUUCUUGAACUG	:::::::::::: :::.:	AGCUUCAAGAAAGCC-UGGGA	Cleavage		1
	novel-ptc-miR396f	NM_001012994|SNX30	4.5	-1	1	21	2920	2940	UUCCACGGCUUUCUUGAACUG	:::.::::.:::: :: .:	AUGUUUAAGAGAGCCUUGUGA	Cleavage		1
	novel-ptc-miR396f	NM_181581|DUS4L	4.5	-1	1	21	404	424	UUCCACGGCUUUCUUGAACUG	.:: ::: ::::. ::::::	AGGUGCAAAAAAGUGGUGGAA	Cleavage		1
	novel-ptc-miR396f	NM_004288|CYTIP	4.5	-1	1	21	574	594	UUCCACGGCUUUCUUGAACUG	.::::: ::.: :: :::::	AGGUUCAUGAGAACCAUGGAA	Cleavage		1
	novel-ptc-miR396f	NM_152654|DAND5	4.5	-1	1	21	57	77	UUCCACGGCUUUCUUGAACUG	..: :::::::: ::::::	UGGACCAAGAAAGACGUGGAC	Cleavage		1
	novel-ptc-miR396f	NM_001190707|ALS2CL	4.5	-1	1	21	1116	1136	UUCCACGGCUUUCUUGAACUG	.::: :.:.:.::. :::::	GGGUUGAGGGAGGCUCUGGAA	Cleavage		1
	novel-ptc-miR396f	NM_020184|CNNM4	4.5	-1	1	21	1413	1433	UUCCACGGCUUUCUUGAACUG	.: :...:.:.::.::::.:	AGGGUUGGGGAGGCUGUGGGA	Cleavage		1
	novel-ptc-miR396f	NM_175914|HNF4A	4.5	-1	1	21	545	565	UUCCACGGCUUUCUUGAACUG	:: ::::.:.::: :::::	GAGGCCAAGGAGGCCUUGGAA	Cleavage		1
	novel-ptc-miR396f	NM_032866|CGNL1	4.5	-1	1	21	1400	1420	UUCCACGGCUUUCUUGAACUG	::::: ::::::.: ::.:	AAGUUCUUGAAAGCUGGGGGA	Cleavage		1
	novel-ptc-miR396f	NM_032167|SNX29	4.5	-1	1	21	5426	5446	UUCCACGGCUUUCUUGAACUG	:: :: ::::. :.::::::	AAGGUCUAGAAGUCUGUGGAA	Cleavage		1
	novel-ptc-miR396f	NM_030647|JHDM1D	4.5	-1	1	21	3872	3892	UUCCACGGCUUUCUUGAACUG	:: : :::.:::.: :::::	AAGGUGAAGGAAGUCAUGGAA	Cleavage		1
	novel-ptc-miR396f	NM_006431|CCT2	4.5	-1	1	21	63	83	UUCCACGGCUUUCUUGAACUG	:: :::::. :.::::::	CUAUUAAAGAAGACUGUGGAA	Cleavage		1
	novel-ptc-miR396f	NM_001110533|C1orf177	4.5	-1	1	21	365	384	UUCCACGGCUUUCUUGAACUG	:::::: :::::. ::::.:	AAGUUCA-GAAAGUGGUGGGA	Cleavage		1
	novel-ptc-miR396f	NM_152607|C1orf177	4.5	-1	1	21	464	483	UUCCACGGCUUUCUUGAACUG	:::::: :::::. ::::.:	AAGUUCA-GAAAGUGGUGGGA	Cleavage		1
	novel-ptc-miR396f	NM_004723|ARHGEF2	4.5	-1	1	21	555	575	UUCCACGGCUUUCUUGAACUG	:::: :.::::: :::.:	UCCUUCAUGGAAGCCCUGGGA	Cleavage		1
	novel-ptc-miR396f	NM_024871|MAP6D1	4.5	-1	1	21	314	334	UUCCACGGCUUUCUUGAACUG	..:: :: :.::::.: ::::	UGGUCCAUGGAAGCUGAGGAA	Cleavage		1
	novel-ptc-miR396f	NM_145279|MOB3C	4.5	-1	1	21	983	1003	UUCCACGGCUUUCUUGAACUG	: :: ::::.:. ..::::::	CCGUCCAAGGAGCUUGUGGAA	Cleavage		1
	novel-ptc-miR396f	NM_032869|NUDCD1	4.5	-1	1	21	158	178	UUCCACGGCUUUCUUGAACUG	::: . :::::.::::::	UGAUUCUGUAAAGCUGUGGAA	Cleavage		1
	novel-ptc-miR396f	NM_015578|LSM14A	4.5	-1	1	21	1288	1308	UUCCACGGCUUUCUUGAACUG	::.: :::.::: :::::	GUUUUUAUGAAGGCCAUGGAA	Cleavage		1
	novel-pte-miR-11943-3p	NM_017769|G2E3	4.5	-1	1	22	1389	1410	UUAUGGUGAUUUAUUUGUGUGG	:::.. ::.:::::::..::..	CCAUGAAAGUAAAUCAUUAUGG	Cleavage		1
	novel-pte-miR-11943-3p	NM_020648|TWSG1	4.5	-1	1	22	498	519	UUAUGGUGAUUUAUUUGUGUGG	.::.:.::: : ::::.:::::	UCAUAUAAAAAUAUCAUCAUAA	Translation		1
	novel-pte-miR-11943-3p	NM_021101|CLDN1	4.5	-1	1	22	2323	2344	UUAUGGUGAUUUAUUUGUGUGG	:::::.: :::.::: .:::.:	CCACAUACAUAGAUCUUCAUGA	Cleavage		1
	novel-pte-miR-11943-3p	NM_022468|MMP25	4.5	-1	1	22	1445	1466	UUAUGGUGAUUUAUUUGUGUGG	.::.::::: :.:::: :::.:	UCAUACAAACAGAUCAGCAUGA	Cleavage		1
	novel-pte-miR-11943-3p	NM_024571|SNRNP25	4.5	-1	1	22	457	478	UUAUGGUGAUUUAUUUGUGUGG	:::::::: :. .:.:::::.:	CCACACAACUGUGUUACCAUGA	Translation		1
	novel-pte-miR-11943-3p	NM_001104925|PCMTD2	4.5	-1	1	22	2106	2127	UUAUGGUGAUUUAUUUGUGUGG	.:: :::.::::::::. :::	UCAAACAGAUAAAUCAUAAUAU	Cleavage		1
	novel-pte-miR-11943-3p	NM_020870|SH3RF1	4.5	-1	1	22	574	595	UUAUGGUGAUUUAUUUGUGUGG	::.::::::.::::: .:: :	ACAUACAAAUGAAUCAGUAUCA	Cleavage		1
	novel-pte-miR-11943-3p	NM_004371|COPA	4.5	-1	1	22	851	873	UUAUGGUGAUUUAUUU-GUGUGG	.::::: ::::::::: :.::.:	UCACACUAAAUAAAUCUCUAUGA	Cleavage		2
	novel-pte-miR-11943-3p	NM_032849|MEDAG	4.5	-1	1	22	918	939	UUAUGGUGAUUUAUUUGUGUGG	:..::..:::.::::::.: :	CUGCAUGAAUGAAUCACUACAU	Cleavage		1
	novel-pte-miR-11943-3p	NM_001002916|H2BFWT	4.5	-1	1	22	315	336	UUAUGGUGAUUUAUUUGUGUGG	::.::::::::::. :.: ::	ACAUACAAAUAAAUUUCUAAAA	Cleavage		2
	novel-pte-miR-11943-3p	NM_001002916|H2BFWT	4.5	-1	1	22	104	125	UUAUGGUGAUUUAUUUGUGUGG	::::: ::::::.:. :..	AGCCACAACUAAAUCGCUCUGG	Cleavage		2
	novel-pte-miR-11943-3p	NM_001267779|ZNF850	4.5	-1	1	22	1709	1730	UUAUGGUGAUUUAUUUGUGUGG	:.: :::.::::.:::.. :::	CUAGACAGAUAAGUCAUUCUAA	Cleavage		1
	novel-pte-miR-11943-3p	NM_004843|IL27RA	4.5	-1	1	22	408	429	UUAUGGUGAUUUAUUUGUGUGG	:.::: ::::::: ::.:: ::	CUACAAAAAUAAAACAUCAAAA	Cleavage		1
	novel-pte-miR-11943-3p	NM_003469|SCG2	4.5	-1	1	22	394	415	UUAUGGUGAUUUAUUUGUGUGG	::: : ::::::: ::..::::	CCAAAAAAAUAAAGCAUUAUAA	Cleavage		1
	novel-pte-miR-11943-3p	NM_001032296|STK24	4.5	-1	1	22	986	1006	UUAUGGUGAUUUAUUUGUGUGG	..::::::::::::. ..::::	UUACACAAAUAAAUU-UUAUAA	Cleavage		1
	novel-pte-miR-11943-3p	NM_205768|ZBTB18	4.5	-1	1	22	38	59	UUAUGGUGAUUUAUUUGUGUGG	.:.:.:::::.::: :.:::	AUAUAUAAAUAGAUCUCUAUAU	Cleavage		1
	novel-pte-miR-11943-3p	NM_001007075|KLHL5	4.5	-1	1	22	399	420	UUAUGGUGAUUUAUUUGUGUGG	::.::::.:.:..: .:::	UAUCAUAAAUGAGUUGCAGUAA	Cleavage		2
	novel-pte-miR-11943-3p	NM_024081|PRRG4	4.5	-1	1	22	1616	1637	UUAUGGUGAUUUAUUUGUGUGG	:::: ::. ::: ::::::::	ACACAAAAGGAAAACACCAUAA	Cleavage		1
	novel-pte-miR-11943-3p	NM_001159279|ZNF716	4.5	-1	1	22	3269	3290	UUAUGGUGAUUUAUUUGUGUGG	.:.::::::: ::.::. :::	AUAUACAAAUAUAUUACUCUAA	Translation		2
	novel-pte-miR-11943-3p	NM_213599|ANO5	4.5	-1	1	22	472	493	UUAUGGUGAUUUAUUUGUGUGG	.:..:::::.:::..::: .:	AUAUGCAAAUGAAUUGCCAAGA	Cleavage		2
	novel-pte-miR-11943-3p	NM_001142579|ZNF780A	4.5	-1	1	22	2828	2849	UUAUGGUGAUUUAUUUGUGUGG	: :.:::::::..: ::.:::	CAAUACAAAUAGGUAACUAUAC	Cleavage		1
	novel-pte-miR-11943-3p	NM_024790|CSPP1	4.5	-1	1	22	152	173	UUAUGGUGAUUUAUUUGUGUGG	.:::.::::::: .::::.:	GUACAUAAAUAAAAGGCCAUGA	Cleavage		1
	novel-pte-miR-11943-3p	NM_004157|PRKAR2A	4.5	-1	1	22	811	832	UUAUGGUGAUUUAUUUGUGUGG	....:..:::.:::..:.:::	UUGUAUGAAUGAAUUGCUAUAC	Cleavage		1
	novel-pte-miR-11943-3p	NM_002490|NDUFA6	4.5	-1	1	22	39	61	UUAUGGUGA-UUUAUUUGUGUGG	.:::::::::: ::::.:::	GAGCACAAAUAAACUCACUAUAC	Cleavage		1
	novel-pte-miR-11943-3p	NM_014503|UTP20	4.5	-1	1	22	470	491	UUAUGGUGAUUUAUUUGUGUGG	..: :.::::::: :::.:::	UUAAAUAAAUAAAACACUAUAC	Cleavage		1
	novel-pte-miR-11943-3p	NM_016006|ABHD5	4.5	-1	1	22	2814	2835	UUAUGGUGAUUUAUUUGUGUGG	:::.:.::.:::.:...::	AAACAUAGAUGAAUUAUUGUAU	Cleavage		1
	novel-pte-miR-11943-3p	NM_147189|FAM110B	4.5	-1	1	22	1412	1433	UUAUGGUGAUUUAUUUGUGUGG	..::.: :::::::..:..:..	UUACGCUAAUAAAUUGCUGUGG	Cleavage		1
	novel-pte-miR-11943-3p	NM_001242866|PRMT2	4.5	-1	1	22	1022	1043	UUAUGGUGAUUUAUUUGUGUGG	...::.::::::::. .::::	UUGCAUAAAUAAAUUUAUAUAA	Cleavage		1
	novel-pte-miR-11943-3p	NM_015398|FAM149A	4.5	-1	1	22	128	148	UUAUGGUGAUUUAUUUGUGUGG	:: :::::::::::::. :::	GCAAACAAAUAAAUCACU-UAA	Cleavage		1
	novel-pte-miR-11943-3p	NM_001137608|ZNF732	4.5	-1	1	22	201	222	UUAUGGUGAUUUAUUUGUGUGG	::.::.: :.::::: :::::	CCGCAUACCUGAAUCAACAUAA	Cleavage		1
	novel-pte-miR-11943-3p	NM_138286|ZNF681	4.5	-1	1	22	4159	4180	UUAUGGUGAUUUAUUUGUGUGG	:.::::::: ::....::.:	AAAUACAAAUACAUUGUUAUGA	Translation		1
	novel-pte-miR-11943-3p	NM_003161|RPS6KB1	4.5	-1	1	22	651	672	UUAUGGUGAUUUAUUUGUGUGG	:..:::::.:::::...: :	AAAUGCAAAUGAAUCAUUGUUA	Cleavage		1
	novel-pte-miR-11943-3p	NM_006094|DLC1	4.5	-1	1	22	1659	1680	UUAUGGUGAUUUAUUUGUGUGG	:::.:.::::: ::. ::::	AAACAUAGAUAAAGCAUGAUAA	Cleavage		1
	novel-pte-miR-11943-3p	NM_004869|VPS4B	4.5	-1	1	22	1743	1764	UUAUGGUGAUUUAUUUGUGUGG	:.::::: ::::::..: ::	AGAUACAAAGAAAUCAUUAAAA	Cleavage		1
	novel-pte-miR-11943-3p	NM_024828|CAAP1	4.5	-1	1	22	915	936	UUAUGGUGAUUUAUUUGUGUGG	...::::::::.:::::	UUUUGUAAAUAAAUUACCAUCC	Cleavage		1
	novel-pte-miR-11943-3p	NM_000435|NOTCH3	4.5	-1	1	22	311	332	UUAUGGUGAUUUAUUUGUGUGG	:::..:::.:::.:..:: :	UGACAUGAAUGAAUUAUUAUUA	Cleavage		1
	novel-pte-miR-11943-3p	NM_001099666|PTAR1	4.5	-1	1	22	4620	4641	UUAUGGUGAUUUAUUUGUGUGG	..::::::::.::.: : :.:	GUGCACAAAUAGAUUAGCCUGA	Cleavage		1
	novel-rno-miR-337-3p	NM_001124758|SPNS2	4.5	-1	1	22	186	207	UUCAGCUCACAUAUCUCUCUGG	:..:: .:::.:::: :.::.:	CUGGAAGGAUGUGUGUGUUGGA	Cleavage		1
	novel-rno-miR-337-3p	NM_024121|TMEM185B	4.5	-1	1	22	2099	2120	UUCAGCUCACAUAUCUCUCUGG	:.: :::: .::::::::: :	ACGGUGAGAAGUGUGAGCUGCA	Cleavage		1
	novel-rno-miR-337-3p	NM_001078173|FAM127C	4.5	-1	1	22	475	496	UUCAGCUCACAUAUCUCUCUGG	:: .:::.::: ::.::::.:	CCUCGGAGGUAUCUGGGCUGGA	Translation		1
	novel-rno-miR-337-3p	NM_031940|TM2D2	4.5	-1	1	22	705	726	UUCAGCUCACAUAUCUCUCUGG	::::.::::::.:::.	GGCAUCAGAUGUGUGAGUUGAG	Cleavage		1
	novel-rno-miR-337-3p	NM_001621|AHR	4.5	-1	1	22	1871	1892	UUCAGCUCACAUAUCUCUCUGG	::::::: ::::::::	UUCUUUAGAUAUGAGAGCUGAA	Cleavage		1
	novel-rno-miR-337-3p	NM_003236|TGFA	4.5	-1	1	22	1836	1857	UUCAGCUCACAUAUCUCUCUGG	:::::::::.:.:::.	UGGGCCAGAUAUGUGGGUUGAG	Cleavage		1
	novel-rno-miR-337-3p	NM_152838|RBM12	4.5	-1	1	22	1364	1385	UUCAGCUCACAUAUCUCUCUGG	.:.:::::: ::::: :::	AAGGGGAGAUAGGUGAGAUGAU	Translation		1
	novel-rno-miR-337-3p	NM_015279|TBC1D30	4.5	-1	1	22	2042	2063	UUCAGCUCACAUAUCUCUCUGG	:. :::.:::.: ::: .::::	CUUGAGGGAUGUCUGACUUGAA	Translation		1
	novel-rno-miR-337-3p	NM_024704|KIF16B	4.5	-1	1	22	945	966	UUCAGCUCACAUAUCUCUCUGG	::::: : :::::::. :::	AAAGAGAAAAAUGUGAGUGGAA	Cleavage		1
	novel-rno-miR-337-3p	NM_001114092|THUMPD3	4.5	-1	1	22	1127	1148	UUCAGCUCACAUAUCUCUCUGG	:.::: ::::::::.::	UUUGGGAGUUAUGUGAGUUGUU	Cleavage		1
	novel-rno-miR-337-3p	NM_001077654|TNFAIP8	4.5	-1	1	22	224	244	UUCAGCUCACAUAUCUCUCUGG	.:::::::::::: :.::..	UGGGAGAGAUAUGUG-GUUGGG	Cleavage		1
	novel-rno-miR-337-3p	NM_000462|UBE3A	4.5	-1	1	22	172	193	UUCAGCUCACAUAUCUCUCUGG	.:.:: :::::.::::.:	UAUUGGGGACAUGUGGGCUGGA	Cleavage		1
	novel-rno-miR-337-3p	NM_006713|SUB1	4.5	-1	1	22	2673	2694	UUCAGCUCACAUAUCUCUCUGG	.::::::::: ::: :::	CACAGGAGAUAUGUUAGCAGAA	Cleavage		1
	novel-rno-miR-337-3p	NM_020205|OTUD7B	4.5	-1	1	22	3158	3178	UUCAGCUCACAUAUCUCUCUGG	.:::.:.:.:::::: ::::	AAGGAGGGGUGUGUGAG-UGAA	Cleavage		1
	novel-rno-miR-337-3p	NM_017763|RNF43	4.5	-1	1	22	257	278	UUCAGCUCACAUAUCUCUCUGG	:: : :. .:.::::.::::.:	CCUGUGGCGUGUGUGGGCUGGA	Cleavage		1
	novel-rno-miR-337-3p	NM_031918|KLF16	4.5	-1	1	22	1251	1272	UUCAGCUCACAUAUCUCUCUGG	:.:.:.: : :::::::::	UGUGGGGGGUCUCUGAGCUGAA	Translation		1
	novel-rno-miR-337-3p	NM_019018|FAM105A	4.5	-1	1	22	4440	4461	UUCAGCUCACAUAUCUCUCUGG	.:::.: :.::::::: ::	GAGGAGGGCUGUGUGAGCAGAC	Cleavage		1
	novel-rno-miR-337-3p	NM_024577|SH3TC2	4.5	-1	1	22	17208	17229	UUCAGCUCACAUAUCUCUCUGG	.:: ::: :::: :::::.:	UGGGAUAGAAAUGUUAGCUGGA	Cleavage		1
	novel-rno-miR-337-3p	NM_001124758|SPNS2	4.5	-1	1	22	186	207	UUCAGCUCACAUAUCUCUCUGG	:..:: .:::.:::: :.::.:	CUGGAAGGAUGUGUGUGUUGGA	Cleavage		1
	novel-rno-miR-337-3p	NM_024121|TMEM185B	4.5	-1	1	22	2099	2120	UUCAGCUCACAUAUCUCUCUGG	:.: :::: .::::::::: :	ACGGUGAGAAGUGUGAGCUGCA	Cleavage		1
	novel-rno-miR-337-3p	NM_001078173|FAM127C	4.5	-1	1	22	475	496	UUCAGCUCACAUAUCUCUCUGG	:: .:::.::: ::.::::.:	CCUCGGAGGUAUCUGGGCUGGA	Translation		1
	novel-rno-miR-337-3p	NM_031940|TM2D2	4.5	-1	1	22	705	726	UUCAGCUCACAUAUCUCUCUGG	::::.::::::.:::.	GGCAUCAGAUGUGUGAGUUGAG	Cleavage		1
	novel-rno-miR-337-3p	NM_001621|AHR	4.5	-1	1	22	1871	1892	UUCAGCUCACAUAUCUCUCUGG	::::::: ::::::::	UUCUUUAGAUAUGAGAGCUGAA	Cleavage		1
	novel-rno-miR-337-3p	NM_003236|TGFA	4.5	-1	1	22	1836	1857	UUCAGCUCACAUAUCUCUCUGG	:::::::::.:.:::.	UGGGCCAGAUAUGUGGGUUGAG	Cleavage		1
	novel-rno-miR-337-3p	NM_152838|RBM12	4.5	-1	1	22	1364	1385	UUCAGCUCACAUAUCUCUCUGG	.:.:::::: ::::: :::	AAGGGGAGAUAGGUGAGAUGAU	Translation		1
	novel-rno-miR-337-3p	NM_015279|TBC1D30	4.5	-1	1	22	2042	2063	UUCAGCUCACAUAUCUCUCUGG	:. :::.:::.: ::: .::::	CUUGAGGGAUGUCUGACUUGAA	Translation		1
	novel-rno-miR-337-3p	NM_024704|KIF16B	4.5	-1	1	22	945	966	UUCAGCUCACAUAUCUCUCUGG	::::: : :::::::. :::	AAAGAGAAAAAUGUGAGUGGAA	Cleavage		1
	novel-rno-miR-337-3p	NM_001114092|THUMPD3	4.5	-1	1	22	1127	1148	UUCAGCUCACAUAUCUCUCUGG	:.::: ::::::::.::	UUUGGGAGUUAUGUGAGUUGUU	Cleavage		1
	novel-rno-miR-337-3p	NM_001077654|TNFAIP8	4.5	-1	1	22	224	244	UUCAGCUCACAUAUCUCUCUGG	.:::::::::::: :.::..	UGGGAGAGAUAUGUG-GUUGGG	Cleavage		1
	novel-rno-miR-337-3p	NM_000462|UBE3A	4.5	-1	1	22	172	193	UUCAGCUCACAUAUCUCUCUGG	.:.:: :::::.::::.:	UAUUGGGGACAUGUGGGCUGGA	Cleavage		1
	novel-rno-miR-337-3p	NM_006713|SUB1	4.5	-1	1	22	2673	2694	UUCAGCUCACAUAUCUCUCUGG	.::::::::: ::: :::	CACAGGAGAUAUGUUAGCAGAA	Cleavage		1
	novel-rno-miR-337-3p	NM_020205|OTUD7B	4.5	-1	1	22	3158	3178	UUCAGCUCACAUAUCUCUCUGG	.:::.:.:.:::::: ::::	AAGGAGGGGUGUGUGAG-UGAA	Cleavage		1
	novel-rno-miR-337-3p	NM_017763|RNF43	4.5	-1	1	22	257	278	UUCAGCUCACAUAUCUCUCUGG	:: : :. .:.::::.::::.:	CCUGUGGCGUGUGUGGGCUGGA	Cleavage		1
	novel-rno-miR-337-3p	NM_031918|KLF16	4.5	-1	1	22	1251	1272	UUCAGCUCACAUAUCUCUCUGG	:.:.:.: : :::::::::	UGUGGGGGGUCUCUGAGCUGAA	Translation		1
	novel-rno-miR-337-3p	NM_019018|FAM105A	4.5	-1	1	22	4440	4461	UUCAGCUCACAUAUCUCUCUGG	.:::.: :.::::::: ::	GAGGAGGGCUGUGUGAGCAGAC	Cleavage		1
	novel-rno-miR-337-3p	NM_024577|SH3TC2	4.5	-1	1	22	17208	17229	UUCAGCUCACAUAUCUCUCUGG	.:: ::: :::: :::::.:	UGGGAUAGAAAUGUUAGCUGGA	Cleavage		1
	novel-aca-miR-5406-5p	NM_013382|POMT2	4.75	-1	1	21	2341	2363	UUUUUAGACCAA--AGGCUCGCU	.:::::: :::::.::::::	CUUGAGCCUAUUUGGUUUAAAAA	Cleavage		1
	novel-aca-miR-5406-5p	NM_014873|LPGAT1	5	-1	1	21	5067	5087	UUUUUAGACCAAAGGCUCGCU	.:::::::.::::::	CUUCCUUCUUUGGUUUAAAAA	Cleavage		2
	novel-aca-miR-5406-5p	NM_001699|AXL	5	-1	1	21	319	340	UUUUUAG-ACCAAAGGCUCGCU	:.:::.::::::: ::::..:	UGUGAGUCUUUGGUUCUAAGGA	Cleavage		1
	novel-aca-miR-5406-5p	NM_018121|FAM178A	5	-1	1	21	1022	1042	UUUUUAGACCAAAGGCUCGCU	::: : ::::::::.::::	AGCCAUCCUUUGGUUUAAAUG	Cleavage		1
	novel-aca-miR-5406-5p	NM_001165884|ZNF268	5	-1	1	21	1138	1158	UUUUUAGACCAAAGGCUCGCU	.::.::::::.::::.	GAAAGGCUUUUGGUUUAAAGU	Cleavage		2
	novel-aca-miR-5406-5p	NM_001165887|ZNF268	5	-1	1	21	1293	1313	UUUUUAGACCAAAGGCUCGCU	.::.::::::.::::.	GAAAGGCUUUUGGUUUAAAGU	Cleavage		2
	novel-aca-miR-5406-5p	NM_001172735|PPP1R16B	5	-1	1	21	4215	4235	UUUUUAGACCAAAGGCUCGCU	.:.:.::::: :::: ::::	GGUGGGCCUUGGGUCCAAAAC	Translation		1
	novel-aca-miR-5406-5p	NM_178549|ZNF678	5	-1	1	21	3529	3549	UUUUUAGACCAAAGGCUCGCU	:: ::::.::::: .:.:::	AGAGAGCUUUUGGAUUGAAAU	Cleavage		1
	novel-aca-miR-5406-5p	NM_004235|KLF4	5	-1	1	21	490	510	UUUUUAGACCAAAGGCUCGCU	.:.:::.::: : ::::::..	GGUGAGUCUUGGUUCUAAAGG	Translation		1
	novel-aca-miR-5406-5p	NM_015161|ARL6IP1	5	-1	1	21	1090	1110	UUUUUAGACCAAAGGCUCGCU	::. .:::: ::::::: :::	AGUUGGCCUCUGGUCUACAAA	Cleavage		1
	novel-aca-miR-5406-5p	NM_133265|AMOT	5	-1	1	21	2596	2616	UUUUUAGACCAAAGGCUCGCU	: ::..:::: :: :::::	CACUAGUUUUUGUUCCAAAAA	Cleavage		2
	novel-aca-miR-5406-5p	NM_001024956|SC5D	5	-1	1	21	4724	4744	UUUUUAGACCAAAGGCUCGCU	::: .::.:::::: :...::	AGCAGGCUUUUGGUAUGGGAA	Cleavage		1
	novel-aca-miR-5406-5p	NM_003908|EIF2S2	5	-1	1	21	116	136	UUUUUAGACCAAAGGCUCGCU	.:::::. :::::::.::.	GGCGAGUGGUUGGUCUGAAGU	Cleavage		1
	novel-aca-miR-5406-5p	NM_006759|UGP2	5	-1	1	21	137	157	UUUUUAGACCAAAGGCUCGCU	::. ::.::: ::::::.::	AGUAUGCUUUUAGUCUAAGAA	Translation		1
	novel-aca-miR-5406-5p	NM_001890|CSN1S1	5	-1	1	21	255	275	UUUUUAGACCAAAGGCUCGCU	::.:. : ::: ::.::::::	AGUGGACAUUUUGUUUAAAAA	Translation		1
	novel-aca-miR-5406-5p	NM_001199140|AMMECR1L	5	-1	1	21	2884	2907	UUUUUAGACCAAAGG---CUCGCU	:.::: :.::::::::..:::	UGUGAGUGCCUUUUGGUCUGGAAA	Cleavage		1
	novel-aca-miR-5406-5p	NM_153259|MCOLN2	5	-1	1	21	379	399	UUUUUAGACCAAAGGCUCGCU	.:.:: .::: :::.:.::.:	GGUGAUUCUUGGGUUUGAAGA	Translation		1
	novel-aca-miR-5406-5p	NM_001198973|KIAA1522	5	-1	1	21	856	876	UUUUUAGACCAAAGGCUCGCU	:::::::::: ::.:. :	CAGGAGCCUUUGGGCUGAGCA	Cleavage		1
	novel-aca-miR-5406-5p	NM_000849|GSTM3	5	-1	1	21	2384	2404	UUUUUAGACCAAAGGCUCGCU	.: :::::::::: : .::.:	GGGGAGCCUUUGGCCAGAAGA	Cleavage		1
	novel-aca-miR-5406-5p	NM_001032363|MINOS1	5	-1	1	21	3109	3129	UUUUUAGACCAAAGGCUCGCU	::. ::::::: :::.:.::	AGUAUGCCUUUGUUCUGAGAA	Cleavage		1
	novel-aca-miR-5406-5p	NM_001204083|MINOS1	5	-1	1	21	3164	3184	UUUUUAGACCAAAGGCUCGCU	::. ::::::: :::.:.::	AGUAUGCCUUUGUUCUGAGAA	Cleavage		1
	novel-aca-miR-5406-5p	NM_001018111|PODXL	5	-1	1	21	2558	2578	UUUUUAGACCAAAGGCUCGCU	:: :::: :: :::::...::	AGAGAGCAUUGGGUCUGGGAA	Translation		1
	novel-aca-miR-5406-5p	NM_017892|PRPF40A	5	-1	1	21	1184	1204	UUUUUAGACCAAAGGCUCGCU	:: ::: :: ::::.:.::.:	AGAGAGGCUGUGGUUUGAAGA	Cleavage		1
	novel-aca-miR-5406-5p	NM_004954|MARK2	5	-1	1	21	941	960	UUUUUAGACCAAAGGCUCGCU	.: ::::::::: :::.:::.	GGGGAGCCUUUG-UCUGAAAG	Cleavage		1
	novel-aca-miR-5406-5p	NM_015144|ZCCHC14	5	-1	1	21	1270	1290	UUUUUAGACCAAAGGCUCGCU	::::::: ::::.:::	UGAAAGCCUUUUGUCUGAAAU	Translation		1
	novel-aca-miR-5406-5p	NM_197964|C7orf55	5	-1	1	21	558	578	UUUUUAGACCAAAGGCUCGCU	::::::: ::.:::..:	UAUAAGCCUUUUGUUUAAGGA	Translation		1
	novel-aca-miR-5406-5p	NM_014856|DENND4B	5	-1	1	21	321	341	UUUUUAGACCAAAGGCUCGCU	::..:::: :.::::::	UAGAAGUUUUUGUUUUAAAAA	Cleavage		1
	novel-aca-miR-5406-5p	NM_001126340|ORAI2	5	-1	1	21	1815	1834	UUUUUAGACCAAAGGCUCGCU	::::: ::::: ::::::::	AGCGAAACUUUG-UCUAAAAA	Cleavage		1
	novel-aca-miR-5406-5p	NM_014384|ACAD8	5	-1	1	21	638	658	UUUUUAGACCAAAGGCUCGCU	::::: :::::::..:.	AAGAAGCCUGUGGUCUAGGAG	Cleavage		1
	novel-aca-miR-5406-5p	NM_000965|RARB	5	-1	1	21	82	102	UUUUUAGACCAAAGGCUCGCU	::..::::: ::.::::	GCUUAGUUUUUGGACUGAAAA	Cleavage		1
	novel-aca-miR-5406-5p	NM_001190942|TNFSF10	5	-1	1	21	227	247	UUUUUAGACCAAAGGCUCGCU	::.. ::::::::::.:	AAAUAGUUGUUGGUCUAAAGA	Cleavage		1
	novel-aca-miR-5406-5p	NM_014043|CHMP2B	5	-1	1	21	1604	1624	UUUUUAGACCAAAGGCUCGCU	: ::::.:::: :.: ::::	UGGGAGCUUUUGUUUUCAAAA	Cleavage		1
	novel-aca-miR-5406-5p	NM_024422|DSC2	5	-1	1	21	674	694	UUUUUAGACCAAAGGCUCGCU	:: ::..:::::::: :::	UGCAAGUUUUUGGUCUUUAAA	Cleavage		1
	novel-aca-miR-5406-5p	NM_004949|DSC2	5	-1	1	21	882	902	UUUUUAGACCAAAGGCUCGCU	:: ::..:::::::: :::	UGCAAGUUUUUGGUCUUUAAA	Cleavage		1
	novel-aca-miR-5406-5p	NM_001184735|ASTN2	5	-1	1	21	2481	2501	UUUUUAGACCAAAGGCUCGCU	: ::..:::::::::.:	GACUAGUUUUUGGUCUAGAUG	Cleavage		1
	novel-aca-miR-5406-5p	NM_005986|SOX1	5	-1	1	21	719	739	UUUUUAGACCAAAGGCUCGCU	::::::: ::::::::	AAAAAGCCUUUCUUCUAAAAA	Translation		1
	novel-aca-miR-5406-5p	NM_006080|SEMA3A	5	-1	1	21	730	750	UUUUUAGACCAAAGGCUCGCU	::..:::: :.::::::	AUGUAGUUUUUGUUUUAAAAA	Cleavage		1
	novel-aca-miR-5406-5p	NM_024512|LRRC2	5	-1	1	21	3305	3325	UUUUUAGACCAAAGGCUCGCU	::..::: ::.::::::	AAUCAGUUUUUUGUUUAAAAA	Translation		1
	novel-aca-miR-5406-5p	NM_005803|FLOT1	5	-1	1	21	282	302	UUUUUAGACCAAAGGCUCGCU	.:::::: : :::::.::	UUUGAGCCUGUUGUCUAGAAU	Translation		1
	novel-aca-miR-5406-5p	NM_207303|ATRNL1	5	-1	1	21	1107	1127	UUUUUAGACCAAAGGCUCGCU	::.:: ::::.::.:::	AAAAAGUCUGUGGUUUAGAAA	Cleavage		1
	novel-aca-miR-5406-5p	NM_194436|LDHD	5	-1	1	21	201	221	UUUUUAGACCAAAGGCUCGCU	:::::::::::. :. ::	CAGGAGCCUUUGGUUCAGUAA	Cleavage		1
	novel-aca-miR-5406-5p	NM_001135188|AGFG1	5	-1	1	21	4578	4598	UUUUUAGACCAAAGGCUCGCU	:.:: :::: : :.::::::	CGUGAACCUUGGUUUUAAAAA	Translation		1
	novel-aca-miR-5406-5p	NM_016930|STX18	5	-1	1	21	750	770	UUUUUAGACCAAAGGCUCGCU	::::::::: :: ::..:	AAGGAGCCUUUGUUCAAAGGA	Cleavage		1
	novel-aca-miR-5406-5p	NM_001146345|PQLC1	5	-1	1	21	981	1001	UUUUUAGACCAAAGGCUCGCU	.:.::.::::: ::.::.	CCUGGGCUUUUGGCCUGAAGC	Cleavage		1
	novel-aca-miR-5406-5p	NM_015415|MPC2	5	-1	1	21	1179	1199	UUUUUAGACCAAAGGCUCGCU	::::.::: :::::::.	GCAGAGCUUUUUUUCUAAAAG	Translation		1
	novel-ath-miR165a-3p	NM_024963|FBXL18	5	-1	1	21	5391	5411	UCGGACCAGGCUUCAUUCCCC	::::::::.: .::::::	UGGGAAUGAGGGUUGGUCCCG	Translation		1
	novel-ath-miR165a-3p	NM_001136197|FZR1	5	-1	1	21	1127	1147	UCGGACCAGGCUUCAUUCCCC	:::::.::..::::: :.::	GGGGAGUGGGGCCUGAGCUGA	Cleavage		1
	novel-ath-miR165a-3p	NM_001269055|CTCFL	5	-1	1	21	725	745	UCGGACCAGGCUUCAUUCCCC	:::::::::::..: :..::	GGGGAAUGAAGUUUCUUUUGA	Cleavage		1
	novel-ath-miR165a-3p	NM_001269047|CTCFL	5	-1	1	21	656	676	UCGGACCAGGCUUCAUUCCCC	:::::::::::..: :..::	GGGGAAUGAAGUUUCUUUUGA	Cleavage		1
	novel-ath-miR165a-3p	NM_001269050|CTCFL	5	-1	1	21	443	463	UCGGACCAGGCUUCAUUCCCC	:::::::::::..: :..::	GGGGAAUGAAGUUUCUUUUGA	Cleavage		1
	novel-ath-miR165a-3p	NM_001142290|MGRN1	5	-1	1	21	1807	1827	UCGGACCAGGCUUCAUUCCCC	:: ::.::..:::::: :::	GGAGAGUGGGGCCUGGGCCGU	Cleavage		1
	novel-ath-miR165a-3p	NM_032251|CCDC88B	5	-1	1	21	361	381	UCGGACCAGGCUUCAUUCCCC	::::: :: .:::::: :.::	GGGGACUGUGGCCUGGGCUGA	Cleavage		1
	novel-ath-miR165a-3p	NM_018425|PI4K2A	5	-1	1	21	2186	2206	UCGGACCAGGCUUCAUUCCCC	:::::::.:: :::: :.:	AGGGAAUGGAGGCUGGGCUGC	Translation		1
	novel-ath-miR165a-3p	NM_001130527|SPAG9	5	-1	1	21	949	969	UCGGACCAGGCUUCAUUCCCC	:::.:::.::.:::: :. :	UGGGGAUGGAGUCUGGCCUAA	Cleavage		1
	novel-ath-miR165a-3p	NM_001048210|CLCC1	5	-1	1	21	55	75	UCGGACCAGGCUUCAUUCCCC	:::.::::::.:: :..::	UGGGGAUGAAGUCUACUUUGA	Cleavage		1
	novel-ath-miR165a-3p	NM_006122|MAN2A2	5	-1	1	21	844	864	UCGGACCAGGCUUCAUUCCCC	::::.::..: .:::::: :	AGGGAGUGGGGAUUGGUCCUA	Translation		1
	novel-ath-miR165a-3p	NM_030576|LIMD2	5	-1	1	21	100	120	UCGGACCAGGCUUCAUUCCCC	:::.::::.::.:: :: :.	AGGGGAUGAGGCUUGCUCAGG	Cleavage		1
	novel-ath-miR165a-3p	NM_001136498|CISD3	5	-1	1	21	171	191	UCGGACCAGGCUUCAUUCCCC	::::.::.. ::::::.: :	CGGGAGUGGGCCCUGGUUCAA	Translation		1
	novel-ath-miR165a-3p	NM_001204911|USB1	5	-1	1	21	1480	1501	UCGGACCAGGC-UUCAUUCCCC	::::::: ::::::::.::	CAGGAAUGACUGCCUGGUCUGA	Translation		1
	novel-ath-miR165a-3p	NM_001142386|PDK3	5	-1	1	21	11010	11030	UCGGACCAGGCUUCAUUCCCC	::: :::::.::::::	AUAGAAAGAAGCUUGGUCCCC	Cleavage		1
	novel-ath-miR165a-3p	NM_138468|ICA1L	5	-1	1	21	5137	5157	UCGGACCAGGCUUCAUUCCCC	: : :.:::.::::::::.	GCGCAGUGAGGCCUGGUCUCC	Cleavage		1
	novel-ath-miR165a-3p	NM_133493|CD109	5	-1	1	21	907	927	UCGGACCAGGCUUCAUUCCCC	::::: :::::. :::..:	UGGGAAAGAAGCUGGGUUUGU	Cleavage		1
	novel-ath-miR165a-3p	NM_016848|SHC3	5	-1	1	21	4233	4253	UCGGACCAGGCUUCAUUCCCC	::::: :.:::.:::: ::	AGGGAAGGGAGCUUGGUAAGA	Cleavage		1
	novel-ath-miR165a-3p	NM_001829|CLCN3	5	-1	1	21	821	841	UCGGACCAGGCUUCAUUCCCC	::::::::.::::.. :	AAACAAUGAAGCUUGGUUUUA	Cleavage		1
	novel-ath-miR165a-3p	NM_173872|CLCN3	5	-1	1	21	753	773	UCGGACCAGGCUUCAUUCCCC	::::::::.::::.. :	AAACAAUGAAGCUUGGUUUUA	Cleavage		1
	novel-ath-miR165a-3p	NM_015704|DESI1	5	-1	1	21	738	758	UCGGACCAGGCUUCAUUCCCC	: :.::::.:.:::: :.:.	AGUGGAUGAGGUCUGGGCUGG	Cleavage		1
	novel-ath-miR165a-3p	NM_024322|CENPO	5	-1	1	21	2154	2174	UCGGACCAGGCUUCAUUCCCC	::::: :.:::::: : ::.	UGGGAAGGGAGCCUGCUGCGG	Cleavage		1
	novel-ath-miR165a-3p	NM_001081492|KRT80	5	-1	1	21	2229	2249	UCGGACCAGGCUUCAUUCCCC	:: :.::.:::::::: ::	UGGAAGUGGAGCCUGGUGGGA	Cleavage		1
	novel-ath-miR165a-3p	NM_182507|KRT80	5	-1	1	21	2104	2124	UCGGACCAGGCUUCAUUCCCC	:: :.::.:::::::: ::	UGGAAGUGGAGCCUGGUGGGA	Cleavage		1
	novel-ath-miR165a-3p	NM_031433|MFRP	5	-1	1	21	445	465	UCGGACCAGGCUUCAUUCCCC	: ::::..:.:::::::	CUGAAAUGGGGUCUGGUCCUU	Cleavage		1
	novel-ath-miR165a-3p	NM_020524|PBXIP1	5	-1	1	21	266	286	UCGGACCAGGCUUCAUUCCCC	::::. :.:::::: :..:.	UGGGAGAGGAGCCUGUUUUGG	Cleavage		1
	novel-ath-miR165a-3p	NM_004962|GDF10	5	-1	1	21	215	235	UCGGACCAGGCUUCAUUCCCC	:::::: :. ::::: :.::	UGGGAAUUAGCCCUGGCCUGA	Translation		1
	novel-ath-miR165a-3p	NM_001256071|RNF213	5	-1	1	21	4984	5004	UCGGACCAGGCUUCAUUCCCC	::.:::::::::: : :.	UCAGAGUGAAGCCUGGACAGG	Cleavage		1
	novel-ath-miR165a-3p	NM_017944|USP47	5	-1	1	21	1982	2002	UCGGACCAGGCUUCAUUCCCC	::: ::.::..:::::.::	GGGCUUUGGAGUUUGGUCUGA	Cleavage		1
	novel-ath-miR165a-3p	NM_020773|TBC1D14	5	-1	1	21	1815	1835	UCGGACCAGGCUUCAUUCCCC	::::: : .::::::.::	GUUGAAUGUAAUCUGGUCUGA	Translation		1
	novel-ath-miR165a-3p	NM_020872|CNTN3	5	-1	1	21	532	552	UCGGACCAGGCUUCAUUCCCC	:::::: :..::::..:.	GAAGAAUGAUGUUUGGUUUGG	Cleavage		1
	novel-ath-miR165a-3p	NM_004363|CEACAM5	5	-1	1	21	1325	1345	UCGGACCAGGCUUCAUUCCCC	::::::.::: :::.::	AAAGAAUGAGGCCAAGUCUGA	Cleavage		1
	novel-ath-miR165a-3p	NM_024963|FBXL18	5	-1	1	21	5391	5411	UCGGACCAGGCUUCAUUCCCC	::::::::.: .::::::	UGGGAAUGAGGGUUGGUCCCG	Translation		1
	novel-ath-miR165a-3p	NM_001136197|FZR1	5	-1	1	21	1127	1147	UCGGACCAGGCUUCAUUCCCC	:::::.::..::::: :.::	GGGGAGUGGGGCCUGAGCUGA	Cleavage		1
	novel-ath-miR165a-3p	NM_001269055|CTCFL	5	-1	1	21	725	745	UCGGACCAGGCUUCAUUCCCC	:::::::::::..: :..::	GGGGAAUGAAGUUUCUUUUGA	Cleavage		1
	novel-ath-miR165a-3p	NM_001269047|CTCFL	5	-1	1	21	656	676	UCGGACCAGGCUUCAUUCCCC	:::::::::::..: :..::	GGGGAAUGAAGUUUCUUUUGA	Cleavage		1
	novel-ath-miR165a-3p	NM_001269050|CTCFL	5	-1	1	21	443	463	UCGGACCAGGCUUCAUUCCCC	:::::::::::..: :..::	GGGGAAUGAAGUUUCUUUUGA	Cleavage		1
	novel-ath-miR165a-3p	NM_001142290|MGRN1	5	-1	1	21	1807	1827	UCGGACCAGGCUUCAUUCCCC	:: ::.::..:::::: :::	GGAGAGUGGGGCCUGGGCCGU	Cleavage		1
	novel-ath-miR165a-3p	NM_032251|CCDC88B	5	-1	1	21	361	381	UCGGACCAGGCUUCAUUCCCC	::::: :: .:::::: :.::	GGGGACUGUGGCCUGGGCUGA	Cleavage		1
	novel-ath-miR165a-3p	NM_018425|PI4K2A	5	-1	1	21	2186	2206	UCGGACCAGGCUUCAUUCCCC	:::::::.:: :::: :.:	AGGGAAUGGAGGCUGGGCUGC	Translation		1
	novel-ath-miR165a-3p	NM_001130527|SPAG9	5	-1	1	21	949	969	UCGGACCAGGCUUCAUUCCCC	:::.:::.::.:::: :. :	UGGGGAUGGAGUCUGGCCUAA	Cleavage		1
	novel-ath-miR165a-3p	NM_001048210|CLCC1	5	-1	1	21	55	75	UCGGACCAGGCUUCAUUCCCC	:::.::::::.:: :..::	UGGGGAUGAAGUCUACUUUGA	Cleavage		1
	novel-ath-miR165a-3p	NM_006122|MAN2A2	5	-1	1	21	844	864	UCGGACCAGGCUUCAUUCCCC	::::.::..: .:::::: :	AGGGAGUGGGGAUUGGUCCUA	Translation		1
	novel-ath-miR165a-3p	NM_030576|LIMD2	5	-1	1	21	100	120	UCGGACCAGGCUUCAUUCCCC	:::.::::.::.:: :: :.	AGGGGAUGAGGCUUGCUCAGG	Cleavage		1
	novel-ath-miR165a-3p	NM_001136498|CISD3	5	-1	1	21	171	191	UCGGACCAGGCUUCAUUCCCC	::::.::.. ::::::.: :	CGGGAGUGGGCCCUGGUUCAA	Translation		1
	novel-ath-miR165a-3p	NM_001204911|USB1	5	-1	1	21	1480	1501	UCGGACCAGGC-UUCAUUCCCC	::::::: ::::::::.::	CAGGAAUGACUGCCUGGUCUGA	Translation		1
	novel-ath-miR165a-3p	NM_001142386|PDK3	5	-1	1	21	11010	11030	UCGGACCAGGCUUCAUUCCCC	::: :::::.::::::	AUAGAAAGAAGCUUGGUCCCC	Cleavage		1
	novel-ath-miR165a-3p	NM_138468|ICA1L	5	-1	1	21	5137	5157	UCGGACCAGGCUUCAUUCCCC	: : :.:::.::::::::.	GCGCAGUGAGGCCUGGUCUCC	Cleavage		1
	novel-ath-miR165a-3p	NM_133493|CD109	5	-1	1	21	907	927	UCGGACCAGGCUUCAUUCCCC	::::: :::::. :::..:	UGGGAAAGAAGCUGGGUUUGU	Cleavage		1
	novel-ath-miR165a-3p	NM_016848|SHC3	5	-1	1	21	4233	4253	UCGGACCAGGCUUCAUUCCCC	::::: :.:::.:::: ::	AGGGAAGGGAGCUUGGUAAGA	Cleavage		1
	novel-ath-miR165a-3p	NM_001829|CLCN3	5	-1	1	21	821	841	UCGGACCAGGCUUCAUUCCCC	::::::::.::::.. :	AAACAAUGAAGCUUGGUUUUA	Cleavage		1
	novel-ath-miR165a-3p	NM_173872|CLCN3	5	-1	1	21	753	773	UCGGACCAGGCUUCAUUCCCC	::::::::.::::.. :	AAACAAUGAAGCUUGGUUUUA	Cleavage		1
	novel-ath-miR165a-3p	NM_015704|DESI1	5	-1	1	21	738	758	UCGGACCAGGCUUCAUUCCCC	: :.::::.:.:::: :.:.	AGUGGAUGAGGUCUGGGCUGG	Cleavage		1
	novel-ath-miR165a-3p	NM_024322|CENPO	5	-1	1	21	2154	2174	UCGGACCAGGCUUCAUUCCCC	::::: :.:::::: : ::.	UGGGAAGGGAGCCUGCUGCGG	Cleavage		1
	novel-ath-miR165a-3p	NM_001081492|KRT80	5	-1	1	21	2229	2249	UCGGACCAGGCUUCAUUCCCC	:: :.::.:::::::: ::	UGGAAGUGGAGCCUGGUGGGA	Cleavage		1
	novel-ath-miR165a-3p	NM_182507|KRT80	5	-1	1	21	2104	2124	UCGGACCAGGCUUCAUUCCCC	:: :.::.:::::::: ::	UGGAAGUGGAGCCUGGUGGGA	Cleavage		1
	novel-ath-miR165a-3p	NM_031433|MFRP	5	-1	1	21	445	465	UCGGACCAGGCUUCAUUCCCC	: ::::..:.:::::::	CUGAAAUGGGGUCUGGUCCUU	Cleavage		1
	novel-ath-miR165a-3p	NM_020524|PBXIP1	5	-1	1	21	266	286	UCGGACCAGGCUUCAUUCCCC	::::. :.:::::: :..:.	UGGGAGAGGAGCCUGUUUUGG	Cleavage		1
	novel-ath-miR165a-3p	NM_004962|GDF10	5	-1	1	21	215	235	UCGGACCAGGCUUCAUUCCCC	:::::: :. ::::: :.::	UGGGAAUUAGCCCUGGCCUGA	Translation		1
	novel-ath-miR165a-3p	NM_001256071|RNF213	5	-1	1	21	4984	5004	UCGGACCAGGCUUCAUUCCCC	::.:::::::::: : :.	UCAGAGUGAAGCCUGGACAGG	Cleavage		1
	novel-ath-miR165a-3p	NM_017944|USP47	5	-1	1	21	1982	2002	UCGGACCAGGCUUCAUUCCCC	::: ::.::..:::::.::	GGGCUUUGGAGUUUGGUCUGA	Cleavage		1
	novel-ath-miR165a-3p	NM_020773|TBC1D14	5	-1	1	21	1815	1835	UCGGACCAGGCUUCAUUCCCC	::::: : .::::::.::	GUUGAAUGUAAUCUGGUCUGA	Translation		1
	novel-ath-miR165a-3p	NM_020872|CNTN3	5	-1	1	21	532	552	UCGGACCAGGCUUCAUUCCCC	:::::: :..::::..:.	GAAGAAUGAUGUUUGGUUUGG	Cleavage		1
	novel-ath-miR165a-3p	NM_004363|CEACAM5	5	-1	1	21	1325	1345	UCGGACCAGGCUUCAUUCCCC	::::::.::: :::.::	AAAGAAUGAGGCCAAGUCUGA	Cleavage		1
	novel-hsa-miR-376a-5p	NM_002254|KIF3C	5	-1	1	21	1938	1958	UUAGAUUCGCGCACAAACUCG	:: :::::::.::: .:.::	CGUGUUUGUGUGCGUGUUUAC	Cleavage		1
	novel-hsa-miR-376a-5p	NM_001077199|SREK1	5	-1	1	21	3627	3647	UUAGAUUCGCGCACAAACUCG	.:.::::::: :.::.:.:.	UGGGUUUGUGGGUGAGUUUGU	Translation		1
	novel-hsa-miR-376a-5p	NM_005920|MEF2D	5	-1	1	21	2047	2067	UUAGAUUCGCGCACAAACUCG	.:.:: ::::.:: :::::.	UGGGUGUGUGUGCAAAUCUGU	Cleavage		1
	novel-hsa-miR-376a-5p	NM_001029954|CDNF	5	-1	1	21	148	168	UUAGAUUCGCGCACAAACUCG	.:.:::: :: :.::: ::::	UGGGUUUAUGAGUGAAACUAA	Translation		1
	novel-hsa-miR-376a-5p	NM_016511|CLEC1A	5	-1	1	21	164	184	UUAGAUUCGCGCACAAACUCG	.:.:::: ::: :: ::.:::	UGGGUUUAUGCACGUAUUUAA	Translation		1
	novel-hsa-miR-376a-5p	NM_016456|TMEM9	5	-1	1	21	732	752	UUAGAUUCGCGCACAAACUCG	:::: :: :::.:.::::.:	CGAGGCUGAGCGUGGAUCUGA	Cleavage		1
	novel-hsa-miR-376a-5p	NM_005843|STAM2	5	-1	1	21	970	990	UUAGAUUCGCGCACAAACUCG	.:.: ::: :.:.::::.:.:	UGGGAUUGCGUGUGAAUUUGA	Cleavage		1
	novel-hsa-miR-376a-5p	NM_001204138|MBD1	5	-1	1	21	104	124	UUAGAUUCGCGCACAAACUCG	:.: :::::.:.::::: :	AGGGCUUGUGUGUGAAUCAAC	Cleavage		1
	novel-hsa-miR-376a-5p	NM_014496|RPS6KA6	5	-1	1	21	5511	5531	UUAGAUUCGCGCACAAACUCG	:::::.:.::::.:.:	AAAAGUUGUGUGUGAAUUUGA	Cleavage		1
	novel-hsa-miR-376a-5p	NM_017491|WDR1	5	-1	1	21	577	597	UUAGAUUCGCGCACAAACUCG	:: ::::::: .:: :.:::	AGAUUUUGUGCUUGAUUUUAA	Translation		1
	novel-hsa-miR-376a-5p	NM_004488|GP5	5	-1	1	21	1491	1511	UUAGAUUCGCGCACAAACUCG	:::::: ::.: ::::. ::	AGAGUUUUUGUGAGAAUUAAA	Cleavage		1
	novel-hsa-miR-376a-5p	NM_001001344|ATP2B3	5	-1	1	21	636	656	UUAGAUUCGCGCACAAACUCG	.: :: ::::.:.:.::::.	UGUGUAUGUGUGUGGAUCUGU	Cleavage		1
	novel-hsa-miR-376a-5p	NM_021949|ATP2B3	5	-1	1	21	931	951	UUAGAUUCGCGCACAAACUCG	.: :: ::::.:.:.::::.	UGUGUAUGUGUGUGGAUCUGU	Cleavage		1
	novel-hsa-miR-376a-5p	NM_001080545|PPP1R1C	5	-1	1	21	405	425	UUAGAUUCGCGCACAAACUCG	.: :: ::::.:.:..:.::.	UGUGUGUGUGUGUGGGUUUAG	Cleavage		1
	novel-hsa-miR-376a-5p	NM_002830|PTPN4	5	-1	1	21	5566	5586	UUAGAUUCGCGCACAAACUCG	: :::::::.:.::: :::	GGUGUUUGUGUGUGAAGGUAA	Cleavage		1
	novel-hsa-miR-376a-5p	NM_001452|FOXF2	5	-1	1	21	346	366	UUAGAUUCGCGCACAAACUCG	.: :: ::::.:.: .:::::	UGUGUGUGUGUGUGUGUCUAA	Cleavage		1
	novel-hsa-miR-376a-5p	NM_015044|GGA2	5	-1	1	21	3931	3951	UUAGAUUCGCGCACAAACUCG	:::::::.:: ::::.:	GAUGUUUGUGUGCACAUCUGA	Cleavage		1
	novel-hsa-miR-376a-5p	NM_001010867|IBA57	5	-1	1	21	2501	2521	UUAGAUUCGCGCACAAACUCG	.: :: ::::.:.::::. ::	UGUGUGUGUGUGUGAAUUCAA	Cleavage		1
	novel-hsa-miR-376a-5p	NM_002249|KCNN3	5	-1	1	21	10292	10312	UUAGAUUCGCGCACAAACUCG	.:.: : :::.:.:..:::.:	UGGGCUGGUGUGUGGGUCUGA	Cleavage		1
	novel-hsa-miR-376a-5p	NM_012300|FBXW11	5	-1	1	21	970	990	UUAGAUUCGCGCACAAACUCG	.:::::::.:.: :.:::	GUGGUUUGUGUGUGUUUUUAA	Cleavage		1
	novel-hsa-miR-376a-5p	NM_018360|TXLNG	5	-1	1	21	736	756	UUAGAUUCGCGCACAAACUCG	.:::::::. .:: :::.:	GCGGUUUGUGUUUGAUUCUGA	Translation		1
	novel-hsa-miR-376a-5p	NM_021628|ALOXE3	5	-1	1	21	466	486	UUAGAUUCGCGCACAAACUCG	:: : ::::: .:..:::::	GGACUGUGUGCCUGGGUCUAA	Translation		1
	novel-hsa-miR-376a-5p	NM_001039708|SDCCAG3	5	-1	1	21	688	708	UUAGAUUCGCGCACAAACUCG	: ::: ::::: ::..:::.	CAAGUAUGUGCCCGGGUCUGU	Translation		1
	novel-hsa-miR-376a-5p	NM_014233|UBTF	5	-1	1	21	854	873	UUAGAUUCGCGCACAAACUCG	::::::: .:.::::::..	UCAGUUUGU-UGUGAAUCUGG	Cleavage		1
	novel-hsa-miR-376a-5p	NM_002336|LRP6	5	-1	1	21	2322	2342	UUAGAUUCGCGCACAAACUCG	: : ::::::.:: :::.:.	CUAAUUUGUGUGCCAAUUUGU	Cleavage		1
	novel-hsa-miR-376a-5p	NM_014342|MTCH2	5	-1	1	21	552	572	UUAGAUUCGCGCACAAACUCG	::: ::::.: :.::::.	AAAGUCUGUGUGAGGAUCUGC	Cleavage		1
	novel-hsa-miR-376a-5p	NM_001145648|RASGRF1	5	-1	1	21	1965	1985	UUAGAUUCGCGCACAAACUCG	: : ::::::: :.::::.:	CUACUUUGUGCUGGGAUCUGA	Translation		1
	novel-hsa-miR-376a-5p	NM_152774|TMEM196	5	-1	1	21	705	725	UUAGAUUCGCGCACAAACUCG	::: ::::.:.:::: :.	AAAGUAUGUGUGUGAAUGUGU	Cleavage		1
	novel-hsa-miR-376a-5p	NM_206909|PSD3	5	-1	1	21	4571	4591	UUAGAUUCGCGCACAAACUCG	: ::::::.:.: ::::.	GUAAUUUGUGUGUGUAUCUGU	Cleavage		1
	novel-hsa-miR-376a-5p	NM_002687|PNN	5	-1	1	21	1254	1274	UUAGAUUCGCGCACAAACUCG	::::: ::.:.: :: :::	UUAGUUUUUGUGUGUAUAUAA	Cleavage		1
	novel-hsa-miR-376a-5p	NM_177529|SULT1A1	5	-1	1	21	23	43	UUAGAUUCGCGCACAAACUCG	::: :::.::::::: ::	AGAGGGAGUGUGCGAAUCAAA	Cleavage		1
	novel-hsa-miR-376a-5p	NM_001806|CEBPG	5	-1	1	21	201	221	UUAGAUUCGCGCACAAACUCG	.:::: ::.: ::::: ::	GAGGUUUUUGUGGGAAUCAAA	Cleavage		1
	novel-hsa-miR-376a-5p	NM_017839|LPCAT2	5	-1	1	21	1651	1671	UUAGAUUCGCGCACAAACUCG	:::: :::. : :::.:::	GCAGUUAGUGUUCUAAUUUAA	Translation		1
	novel-hsa-miR-376a-5p	NM_002254|KIF3C	5	-1	1	21	1938	1958	UUAGAUUCGCGCACAAACUCG	:: :::::::.::: .:.::	CGUGUUUGUGUGCGUGUUUAC	Cleavage		1
	novel-hsa-miR-376a-5p	NM_001077199|SREK1	5	-1	1	21	3627	3647	UUAGAUUCGCGCACAAACUCG	.:.::::::: :.::.:.:.	UGGGUUUGUGGGUGAGUUUGU	Translation		1
	novel-hsa-miR-376a-5p	NM_005920|MEF2D	5	-1	1	21	2047	2067	UUAGAUUCGCGCACAAACUCG	.:.:: ::::.:: :::::.	UGGGUGUGUGUGCAAAUCUGU	Cleavage		1
	novel-hsa-miR-376a-5p	NM_001029954|CDNF	5	-1	1	21	148	168	UUAGAUUCGCGCACAAACUCG	.:.:::: :: :.::: ::::	UGGGUUUAUGAGUGAAACUAA	Translation		1
	novel-hsa-miR-376a-5p	NM_016511|CLEC1A	5	-1	1	21	164	184	UUAGAUUCGCGCACAAACUCG	.:.:::: ::: :: ::.:::	UGGGUUUAUGCACGUAUUUAA	Translation		1
	novel-hsa-miR-376a-5p	NM_016456|TMEM9	5	-1	1	21	732	752	UUAGAUUCGCGCACAAACUCG	:::: :: :::.:.::::.:	CGAGGCUGAGCGUGGAUCUGA	Cleavage		1
	novel-hsa-miR-376a-5p	NM_005843|STAM2	5	-1	1	21	970	990	UUAGAUUCGCGCACAAACUCG	.:.: ::: :.:.::::.:.:	UGGGAUUGCGUGUGAAUUUGA	Cleavage		1
	novel-hsa-miR-376a-5p	NM_001204138|MBD1	5	-1	1	21	104	124	UUAGAUUCGCGCACAAACUCG	:.: :::::.:.::::: :	AGGGCUUGUGUGUGAAUCAAC	Cleavage		1
	novel-hsa-miR-376a-5p	NM_014496|RPS6KA6	5	-1	1	21	5511	5531	UUAGAUUCGCGCACAAACUCG	:::::.:.::::.:.:	AAAAGUUGUGUGUGAAUUUGA	Cleavage		1
	novel-hsa-miR-376a-5p	NM_017491|WDR1	5	-1	1	21	577	597	UUAGAUUCGCGCACAAACUCG	:: ::::::: .:: :.:::	AGAUUUUGUGCUUGAUUUUAA	Translation		1
	novel-hsa-miR-376a-5p	NM_004488|GP5	5	-1	1	21	1491	1511	UUAGAUUCGCGCACAAACUCG	:::::: ::.: ::::. ::	AGAGUUUUUGUGAGAAUUAAA	Cleavage		1
	novel-hsa-miR-376a-5p	NM_001001344|ATP2B3	5	-1	1	21	636	656	UUAGAUUCGCGCACAAACUCG	.: :: ::::.:.:.::::.	UGUGUAUGUGUGUGGAUCUGU	Cleavage		1
	novel-hsa-miR-376a-5p	NM_021949|ATP2B3	5	-1	1	21	931	951	UUAGAUUCGCGCACAAACUCG	.: :: ::::.:.:.::::.	UGUGUAUGUGUGUGGAUCUGU	Cleavage		1
	novel-hsa-miR-376a-5p	NM_001080545|PPP1R1C	5	-1	1	21	405	425	UUAGAUUCGCGCACAAACUCG	.: :: ::::.:.:..:.::.	UGUGUGUGUGUGUGGGUUUAG	Cleavage		1
	novel-hsa-miR-376a-5p	NM_002830|PTPN4	5	-1	1	21	5566	5586	UUAGAUUCGCGCACAAACUCG	: :::::::.:.::: :::	GGUGUUUGUGUGUGAAGGUAA	Cleavage		1
	novel-hsa-miR-376a-5p	NM_001452|FOXF2	5	-1	1	21	346	366	UUAGAUUCGCGCACAAACUCG	.: :: ::::.:.: .:::::	UGUGUGUGUGUGUGUGUCUAA	Cleavage		1
	novel-hsa-miR-376a-5p	NM_015044|GGA2	5	-1	1	21	3931	3951	UUAGAUUCGCGCACAAACUCG	:::::::.:: ::::.:	GAUGUUUGUGUGCACAUCUGA	Cleavage		1
	novel-hsa-miR-376a-5p	NM_001010867|IBA57	5	-1	1	21	2501	2521	UUAGAUUCGCGCACAAACUCG	.: :: ::::.:.::::. ::	UGUGUGUGUGUGUGAAUUCAA	Cleavage		1
	novel-hsa-miR-376a-5p	NM_002249|KCNN3	5	-1	1	21	10292	10312	UUAGAUUCGCGCACAAACUCG	.:.: : :::.:.:..:::.:	UGGGCUGGUGUGUGGGUCUGA	Cleavage		1
	novel-hsa-miR-376a-5p	NM_012300|FBXW11	5	-1	1	21	970	990	UUAGAUUCGCGCACAAACUCG	.:::::::.:.: :.:::	GUGGUUUGUGUGUGUUUUUAA	Cleavage		1
	novel-hsa-miR-376a-5p	NM_018360|TXLNG	5	-1	1	21	736	756	UUAGAUUCGCGCACAAACUCG	.:::::::. .:: :::.:	GCGGUUUGUGUUUGAUUCUGA	Translation		1
	novel-hsa-miR-376a-5p	NM_021628|ALOXE3	5	-1	1	21	466	486	UUAGAUUCGCGCACAAACUCG	:: : ::::: .:..:::::	GGACUGUGUGCCUGGGUCUAA	Translation		1
	novel-hsa-miR-376a-5p	NM_001039708|SDCCAG3	5	-1	1	21	688	708	UUAGAUUCGCGCACAAACUCG	: ::: ::::: ::..:::.	CAAGUAUGUGCCCGGGUCUGU	Translation		1
	novel-hsa-miR-376a-5p	NM_014233|UBTF	5	-1	1	21	854	873	UUAGAUUCGCGCACAAACUCG	::::::: .:.::::::..	UCAGUUUGU-UGUGAAUCUGG	Cleavage		1
	novel-hsa-miR-376a-5p	NM_002336|LRP6	5	-1	1	21	2322	2342	UUAGAUUCGCGCACAAACUCG	: : ::::::.:: :::.:.	CUAAUUUGUGUGCCAAUUUGU	Cleavage		1
	novel-hsa-miR-376a-5p	NM_014342|MTCH2	5	-1	1	21	552	572	UUAGAUUCGCGCACAAACUCG	::: ::::.: :.::::.	AAAGUCUGUGUGAGGAUCUGC	Cleavage		1
	novel-hsa-miR-376a-5p	NM_001145648|RASGRF1	5	-1	1	21	1965	1985	UUAGAUUCGCGCACAAACUCG	: : ::::::: :.::::.:	CUACUUUGUGCUGGGAUCUGA	Translation		1
	novel-hsa-miR-376a-5p	NM_152774|TMEM196	5	-1	1	21	705	725	UUAGAUUCGCGCACAAACUCG	::: ::::.:.:::: :.	AAAGUAUGUGUGUGAAUGUGU	Cleavage		1
	novel-hsa-miR-376a-5p	NM_206909|PSD3	5	-1	1	21	4571	4591	UUAGAUUCGCGCACAAACUCG	: ::::::.:.: ::::.	GUAAUUUGUGUGUGUAUCUGU	Cleavage		1
	novel-hsa-miR-376a-5p	NM_002687|PNN	5	-1	1	21	1254	1274	UUAGAUUCGCGCACAAACUCG	::::: ::.:.: :: :::	UUAGUUUUUGUGUGUAUAUAA	Cleavage		1
	novel-hsa-miR-376a-5p	NM_177529|SULT1A1	5	-1	1	21	23	43	UUAGAUUCGCGCACAAACUCG	::: :::.::::::: ::	AGAGGGAGUGUGCGAAUCAAA	Cleavage		1
	novel-hsa-miR-376a-5p	NM_001806|CEBPG	5	-1	1	21	201	221	UUAGAUUCGCGCACAAACUCG	.:::: ::.: ::::: ::	GAGGUUUUUGUGGGAAUCAAA	Cleavage		1
	novel-hsa-miR-376a-5p	NM_017839|LPCAT2	5	-1	1	21	1651	1671	UUAGAUUCGCGCACAAACUCG	:::: :::. : :::.:::	GCAGUUAGUGUUCUAAUUUAA	Translation		1
	novel-oan-miR-1421ag-5p	NM_001127214|ACSF3	5	-1	1	20	186	205	CGGUGGACUGCUUGAGCUGC	:::::::::: :: ::..:	GCAGCUCAAGGAGACCGUCC	Translation		1
	novel-oan-miR-1421ag-5p	NM_018362|LIN7C	5	-1	1	20	3256	3275	CGGUGGACUGCUUGAGCUGC	::::.::::::: :.: ::	GCAGUUCAAGCAAUUCUCCU	Cleavage		1
	novel-oan-miR-1421ag-5p	NM_032828|ZNF587	5	-1	1	20	1283	1302	CGGUGGACUGCUUGAGCUGC	.::::::::: ::..::	UGGGCUCAAGCACUCUGCCC	Cleavage		2
	novel-oan-miR-1421ag-5p	NM_001276761|TP53	5	-1	1	20	989	1008	CGGUGGACUGCUUGAGCUGC	.:::::.::. ::::::	UGGGCUCAGGCGAUCCACCU	Cleavage		1
	novel-oan-miR-1421ag-5p	NM_001276699|TP53	5	-1	1	20	1190	1209	CGGUGGACUGCUUGAGCUGC	.:::::.::. ::::::	UGGGCUCAGGCGAUCCACCU	Cleavage		1
	novel-oan-miR-1421ag-5p	NM_001276698|TP53	5	-1	1	20	1278	1297	CGGUGGACUGCUUGAGCUGC	.:::::.::. ::::::	UGGGCUCAGGCGAUCCACCU	Cleavage		1
	novel-oan-miR-1421ag-5p	NM_147187|TNFRSF10B	5	-1	1	20	622	641	CGGUGGACUGCUUGAGCUGC	:::::::::::..::	UGGACUCAAGCAGUCUGCCC	Cleavage		1
	novel-oan-miR-1421ag-5p	NM_006336|ZER1	5	-1	1	20	52	72	CGGUGGACUGCUUGAGC-UGC	::: :::::::::: ::: ::	GCAUGCUCAAGCAGCCCAGCG	Cleavage		1
	novel-oan-miR-1421ag-5p	NM_001031680|RUNX3	5	-1	1	20	1824	1843	CGGUGGACUGCUUGAGCUGC	:::: :.:.::::::: .:	GCAGGUUAGGCAGUCCUUCU	Cleavage		1
	novel-oan-miR-1421ag-5p	NM_001085382|PSAPL1	5	-1	1	20	2441	2460	CGGUGGACUGCUUGAGCUGC	: .:::.::: ::::::.:	GAGGCUUAAGGAGUCCAUCC	Translation		1
	novel-oan-miR-1421ag-5p	NM_001099694|ZNF578	5	-1	1	20	4068	4087	CGGUGGACUGCUUGAGCUGC	::::::::.. ::.:::	UGAGCUCAAGUGAUCUACCC	Cleavage		1
	novel-oan-miR-1421ag-5p	NM_031895|CACNG8	5	-1	1	20	1439	1458	CGGUGGACUGCUUGAGCUGC	::::::::::..:..:	UGCUCUCAAGCAGUUUAUUG	Cleavage		1
	novel-oan-miR-1421ag-5p	NM_033224|PURB	5	-1	1	20	1297	1316	CGGUGGACUGCUUGAGCUGC	:.. .::::::::: ::::	GUGAUUCAAGCAGUGCACCC	Cleavage		1
	novel-oan-miR-1421ag-5p	NM_198799|BCAS4	5	-1	1	20	163	182	CGGUGGACUGCUUGAGCUGC	.:::::::.. ::::::	UGGGCUCAAGUGAUCCACCC	Cleavage		1
	novel-oan-miR-1421ag-5p	NM_001251877|USP4	5	-1	1	20	395	414	CGGUGGACUGCUUGAGCUGC	::::::.::: ::..::	UGAGCUCAGGCAAUCUGCCU	Cleavage		1
	novel-oan-miR-1421ag-5p	NM_017843|BCAS4	5	-1	1	20	236	255	CGGUGGACUGCUUGAGCUGC	.:::::::.. ::::::	UGGGCUCAAGUGAUCCACCC	Cleavage		1
	novel-oan-miR-1421ag-5p	NM_153701|IL12RB1	5	-1	1	20	480	499	CGGUGGACUGCUUGAGCUGC	.:::::::.. ::::::	UGGGCUCAAGUGAUCCACCC	Cleavage		1
	novel-oan-miR-1421ag-5p	NM_147777|SNX15	5	-1	1	20	302	321	CGGUGGACUGCUUGAGCUGC	.:.:::::::::.: ::	CAGGUUCAAGCAGUUCUCCU	Cleavage		1
	novel-oan-miR-1421ag-5p	NM_001164347|ZBTB20	5	-1	1	20	251	270	CGGUGGACUGCUUGAGCUGC	:.. .::::: .::::::.:	GUGCUUCAAGAGGUCCACUG	Translation		1
	novel-oan-miR-1421ag-5p	NM_145261|DNAJC19	5	-1	1	20	652	671	CGGUGGACUGCUUGAGCUGC	.:.:.::::::::: ::	UGGGUUUAAGCAGUCCUCCC	Cleavage		1
	novel-oan-miR-1421ag-5p	NM_052884|SIGLEC11	5	-1	1	20	338	357	CGGUGGACUGCUUGAGCUGC	.::::::::: ::..::	UGGGCUCAAGCAAUCUGCCC	Cleavage		1
	novel-oan-miR-1421ag-5p	NM_032364|DNAJC14	5	-1	1	20	339	358	CGGUGGACUGCUUGAGCUGC	::::::.:.. ::::::	UGAGCUCAGGUGAUCCACCC	Cleavage		1
	novel-oan-miR-1421ag-5p	NM_145043|NEIL2	5	-1	1	20	594	613	CGGUGGACUGCUUGAGCUGC	:: :::::::: ::: ::	ACAACUCAAGCAUUCCUCCC	Cleavage		1
	novel-oan-miR-1421ag-5p	NM_017706|WDR55	5	-1	1	20	468	487	CGGUGGACUGCUUGAGCUGC	.:::::::.. ::::::	UGGGCUCAAGUGAUCCACCU	Cleavage		1
	novel-oan-miR-1421ag-5p	NM_001135745|ALS2	5	-1	1	20	690	709	CGGUGGACUGCUUGAGCUGC	:::::::::: ::: ::	UGAGCUCAAGCAAUCCUCCC	Cleavage		1
	novel-oan-miR-1421ag-5p	NM_024620|ZNF329	5	-1	1	20	451	470	CGGUGGACUGCUUGAGCUGC	.:.:::::::::.: ::	CAGGUUCAAGCAGUUCUCCU	Cleavage		1
	novel-oan-miR-1421ag-5p	NM_001170570|CXorf56	5	-1	1	20	271	290	CGGUGGACUGCUUGAGCUGC	.:.:::::::::.: ::	CGGGUUCAAGCAGUUCUCCU	Cleavage		1
	novel-oan-miR-1421ag-5p	NM_002489|NDUFA4	5	-1	1	20	876	895	CGGUGGACUGCUUGAGCUGC	:::::::::. ::::..	UGAGCUCAAGCGAUCCAUUC	Cleavage		1
	novel-oan-miR-1421ag-5p	NM_001171134|FAM3A	5	-1	1	20	808	827	CGGUGGACUGCUUGAGCUGC	:.. ::::::::::: :: :	GUGACUCAAGCAGUCAACAG	Cleavage		1
	novel-oan-miR-1421ag-5p	NM_001624|AIM1	5	-1	1	20	884	903	CGGUGGACUGCUUGAGCUGC	.::::::::: :.:::.	UGGGCUCAAGCAAUUCACUC	Cleavage		1
	novel-oan-miR-1421ag-5p	NM_015433|METTL21B	5	-1	1	20	641	660	CGGUGGACUGCUUGAGCUGC	.:::::::.. ::::::	UGGGCUCAAGUGAUCCACCC	Cleavage		1
	novel-oan-miR-1421ag-5p	NM_001039535|SKA1	5	-1	1	20	349	368	CGGUGGACUGCUUGAGCUGC	::::::: :: ::::::	UGAGCUCAAACAAUCCACCC	Translation		1
	novel-oan-miR-1421ag-5p	NM_003932|ST13	5	-1	1	20	151	170	CGGUGGACUGCUUGAGCUGC	:::::: ::::: :..:: :	GCAGCUGAAGCAUUUUACAG	Cleavage		1
	novel-oan-miR-1421ag-5p	NM_005388|PDCL	5	-1	1	20	1892	1911	CGGUGGACUGCUUGAGCUGC	.:.:::::::::.: ::	UGGGUUCAAGCAGUUCUCCU	Cleavage		1
	novel-oan-miR-1421ag-5p	NM_003654|CHST1	5	-1	1	20	1072	1091	CGGUGGACUGCUUGAGCUGC	.:.:::::::::.: ::	CAGGUUCAAGCAGUUCUCCC	Cleavage		1
	novel-oan-miR-1421ag-5p	NM_001146684|RNF222	5	-1	1	20	4	23	CGGUGGACUGCUUGAGCUGC	::: ::::.: :: ::.:::	GCACCUCAGGGAGGCCGCCG	Translation		1
	novel-oan-miR-1421ag-5p	NM_001007559|SS18	5	-1	1	20	1706	1725	CGGUGGACUGCUUGAGCUGC	.:.:::::::::.: ::	CAGGUUCAAGCAGUUCUCCU	Cleavage		1
	novel-oan-miR-1421ag-5p	NM_032846|RAB2B	5	-1	1	20	686	705	CGGUGGACUGCUUGAGCUGC	.:.:::::::::.: ::	CAGGUUCAAGCAGUUCUCCU	Cleavage		1
	novel-oan-miR-1421ag-5p	NM_001144824|ZNF234	5	-1	1	20	1285	1304	CGGUGGACUGCUUGAGCUGC	:::::::::: :::: :	UGAGCUCAAGCAAUCCAACC	Cleavage		1
	novel-oan-miR-1421ag-5p	NM_206914|METTL21B	5	-1	1	20	1011	1030	CGGUGGACUGCUUGAGCUGC	.:::::::.. ::::::	UGGGCUCAAGUGAUCCACCC	Cleavage		1
	novel-oan-miR-1421ag-5p	NM_004109|FDX1	5	-1	1	20	1672	1691	CGGUGGACUGCUUGAGCUGC	:::::.::.. ::::::	UGAGCUCGAGUGAUCCACCC	Cleavage		1
	novel-oan-miR-1421ag-5p	NM_012192|TIMM10B	5	-1	1	20	1960	1979	CGGUGGACUGCUUGAGCUGC	.:.:::::::::.: ::	CGGGUUCAAGCAGUUCUCCU	Cleavage		1
	novel-oan-miR-1421ag-5p	NM_015295|SMCHD1	5	-1	1	20	1811	1830	CGGUGGACUGCUUGAGCUGC	.:.::::::::::. ::	UGGGUUCAAGCAGUCUUCCU	Cleavage		1
	novel-oan-miR-1421ag-5p	NM_031444|GUCD1	5	-1	1	20	1588	1607	CGGUGGACUGCUUGAGCUGC	::::::.:.. ::::::	UGAGCUCAGGUGAUCCACCU	Cleavage		1
	novel-oan-miR-1421ag-5p	NM_002396|ME2	5	-1	1	20	1452	1471	CGGUGGACUGCUUGAGCUGC	.:.:::::::::.: ::	CAGGUUCAAGCAGUUCUCCU	Cleavage		1
	novel-oan-miR-1421ag-5p	NM_207411|XKR5	5	-1	1	20	1297	1316	CGGUGGACUGCUUGAGCUGC	:::::::::. ::..::	UGAGCUCAAGCGAUCUGCCC	Cleavage		1
	novel-oan-miR-1421ag-5p	NM_016622|MRPL35	5	-1	1	20	1092	1111	CGGUGGACUGCUUGAGCUGC	.:::::::..:::: ::	UGGGCUCAAGUGGUCCUCCU	Cleavage		1
	novel-oan-miR-1421ag-5p	NM_001168335|ME2	5	-1	1	20	1597	1616	CGGUGGACUGCUUGAGCUGC	.:.:::::::::.: ::	CAGGUUCAAGCAGUUCUCCU	Cleavage		1
	novel-oan-miR-1421ag-5p	NM_001100624|CENPN	5	-1	1	20	1151	1170	CGGUGGACUGCUUGAGCUGC	.::::::::: ::..::	UGGGCUCAAGCAAUCUGCCC	Cleavage		1
	novel-oan-miR-1421ag-5p	NM_001143821|PLEKHA5	5	-1	1	20	2285	2304	CGGUGGACUGCUUGAGCUGC	:::::::::. ::..::	UGAGCUCAAGCGCUCUGCCC	Cleavage		1
	novel-oan-miR-1421ag-5p	NM_001048210|CLCC1	5	-1	1	20	1570	1589	CGGUGGACUGCUUGAGCUGC	.:::::::..:::: ::	UGGGCUCAAGUGGUCCUCCU	Cleavage		1
	novel-oan-miR-1421ag-5p	NM_017873|ASB6	5	-1	1	20	1168	1187	CGGUGGACUGCUUGAGCUGC	.:.:::::::::.: ::	CAGGUUCAAGCAGUUCUCCU	Cleavage		1
	novel-oan-miR-1421ag-5p	NM_145298|APOBEC3F	5	-1	1	20	2604	2623	CGGUGGACUGCUUGAGCUGC	::::::.::. :::::.	UGAGCUCAGGCGAUCCACUC	Cleavage		1
	novel-oan-miR-1421ag-5p	NM_001243127|PACS2	5	-1	1	20	1921	1940	CGGUGGACUGCUUGAGCUGC	.:.:::::::::.: ::	CAGGUUCAAGCAGUUCUCCU	Cleavage		1
	novel-oan-miR-1421ag-5p	NM_177999|ASB6	5	-1	1	20	1731	1750	CGGUGGACUGCUUGAGCUGC	.:.:::::::::.: ::	CAGGUUCAAGCAGUUCUCCU	Cleavage		1
	novel-oan-miR-1421ag-5p	NM_001256702|USP3	5	-1	1	20	1837	1856	CGGUGGACUGCUUGAGCUGC	.:::::::.. ::::::	UGGGCUCAAGUGAUCCACCC	Cleavage		1
	novel-oan-miR-1421ag-5p	NM_153712|TTL	5	-1	1	20	2277	2296	CGGUGGACUGCUUGAGCUGC	.:::..:::::::: ::	UGGGCUUGAGCAGUCCUCCC	Cleavage		1
	novel-oan-miR-1421ag-5p	NM_006260|DNAJC3	5	-1	1	20	2527	2546	CGGUGGACUGCUUGAGCUGC	.:.:::::::::.: ::	CGGGUUCAAGCAGUUCUCCU	Cleavage		1
	novel-oan-miR-1421ag-5p	NM_173511|FAM117B	5	-1	1	20	1489	1508	CGGUGGACUGCUUGAGCUGC	.:.:::::::::.: ::	CAGGUUCAAGCAGUUCUCCU	Cleavage		1
	novel-oan-miR-1421ag-5p	NM_001201|BMP3	5	-1	1	20	2893	2912	CGGUGGACUGCUUGAGCUGC	.:.:::::::::.: ::	CAGGUUCAAGCAGUUCUCCU	Cleavage		1
	novel-oan-miR-1421ag-5p	NM_005236|ERCC4	5	-1	1	20	1706	1725	CGGUGGACUGCUUGAGCUGC	.:.:::::::::.: ::	UGGGUUCAAGCAGUUCUCCC	Cleavage		1
	novel-oan-miR-1421ag-5p	NM_007054|KIF3A	5	-1	1	20	2441	2460	CGGUGGACUGCUUGAGCUGC	::::.:::.. ::::::	AGAGCUUAAGUGAUCCACCC	Cleavage		1
	novel-oan-miR-1421ag-5p	NM_181809|BMP8A	5	-1	1	20	3152	3171	CGGUGGACUGCUUGAGCUGC	:::::::::: ::: ::	UGAGCUCAAGCAAUCCUCCU	Cleavage		1
	novel-ptc-miR396f	NM_001178112|SCAMP5	5	-1	1	21	749	770	UUCCA-CGGCUUUCUUGAACUG	:::::::::.::::.: :::..	CAGUUCAAGGAAGCUGAUGGGG	Cleavage		1
	novel-ptc-miR396f	NM_001029864|KIAA1755	5	-1	1	21	1300	1321	UUCCAC-GGCUUUCUUGAACUG	::::::::.:: :: ::::::	AAGUUCAAGGAACCCUGUGGAA	Cleavage		1
	novel-ptc-miR396f	NM_001204404|ANK3	5	-1	1	21	39	60	UUCCACGGCUUUCUUGA-ACUG	:::: :..::::: .:::::::	CAGUAUUGAGAAAUUCGUGGAA	Cleavage		1
	novel-ptc-miR396f	NM_001195573|DICER1	5	-1	1	21	463	483	UUCCACGGCUUUCUUGAACUG	.::: . ::::.::: ::::.	UAGUGUUAGAAGGCCAUGGAG	Cleavage		2
	novel-ptc-miR396f	NM_177438|DICER1	5	-1	1	21	347	367	UUCCACGGCUUUCUUGAACUG	.::: . ::::.::: ::::.	UAGUGUUAGAAGGCCAUGGAG	Cleavage		2
	novel-ptc-miR396f	NM_021153|CDH19	5	-1	1	21	567	587	UUCCACGGCUUUCUUGAACUG	::::: .::.:: :: :::::	CAGUUGGAGGAAUCCAUGGAA	Cleavage		1
	novel-ptc-miR396f	NM_001271028|CDH19	5	-1	1	21	1043	1063	UUCCACGGCUUUCUUGAACUG	::::: .::.:: :: :::::	CAGUUGGAGGAAUCCAUGGAA	Cleavage		1
	novel-ptc-miR396f	NM_052906|ELFN2	5	-1	1	21	3620	3640	UUCCACGGCUUUCUUGAACUG	:::: ::.::.. :.::::.:	CAGUGCAGGAGGCCUGUGGGA	Cleavage		1
	novel-ptc-miR396f	NM_001004342|TRIM67	5	-1	1	21	2377	2397	UUCCACGGCUUUCUUGAACUG	::: :::.::.:: ::::::	CAGGUCAGGAGAGAAGUGGAA	Cleavage		1
	novel-ptc-miR396f	NM_015278|SASH1	5	-1	1	21	3322	3342	UUCCACGGCUUUCUUGAACUG	::: :::::::::.::: :	CAGCCCAAGAAAGCUGUGUAU	Cleavage		1
	novel-ptc-miR396f	NM_001199637|ADCYAP1R1	5	-1	1	21	763	783	UUCCACGGCUUUCUUGAACUG	::::...::.: :: :::::	GAGUUUGGGAGACCCAUGGAA	Cleavage		1
	novel-ptc-miR396f	NM_002886|RAP2B	5	-1	1	21	1667	1687	UUCCACGGCUUUCUUGAACUG	:: ::.::.::::: :::.	AAGGUCGAGGAAGCCCUGGGU	Cleavage		2
	novel-ptc-miR396f	NM_024814|CBLL1	5	-1	1	21	2354	2374	UUCCACGGCUUUCUUGAACUG	.: ::::.:.::::: : :::	UAUUUCAGGGAAGCCUUUGAA	Cleavage		1
	novel-ptc-miR396f	NM_020700|PPM1H	5	-1	1	21	3587	3607	UUCCACGGCUUUCUUGAACUG	:: :: .:::::::.::: .:	CACUUGGAGAAAGCUGUGAGA	Cleavage		1
	novel-ptc-miR396f	NM_130770|HTR3C	5	-1	1	21	152	172	UUCCACGGCUUUCUUGAACUG	.::::..:: :::: ::::	AGGUUCGGGACAGCCCUGGAC	Translation		1
	novel-ptc-miR396f	NM_053046|EGLN2	5	-1	1	21	38	58	UUCCACGGCUUUCUUGAACUG	: ::::.::.:::: :::.	GACUUCAGGAGAGCCCUGGGC	Cleavage		1
	novel-ptc-miR396f	NM_001744|CAMK4	5	-1	1	21	54	74	UUCCACGGCUUUCUUGAACUG	:::::::: .::::::	UUCAGCAAGAAAGGUGUGGAA	Cleavage		1
	novel-ptc-miR396f	NM_138433|KLHDC7B	5	-1	1	21	823	843	UUCCACGGCUUUCUUGAACUG	:::::.::..::::.:	UCACCCAAGAGAGUUGUGGGA	Cleavage		1
	novel-ptc-miR396f	NM_005670|EPM2A	5	-1	1	21	184	204	UUCCACGGCUUUCUUGAACUG	: :::::::::.::::	CUCUACAAGAAAGCUGUGGCU	Cleavage		1
	novel-ptc-miR396f	NM_153711|FAM26E	5	-1	1	21	1980	2000	UUCCACGGCUUUCUUGAACUG	:: ::: ...:::::::::	GAGCCCAAAGGGGCCGUGGAA	Cleavage		1
	novel-ptc-miR396f	NM_033274|ADAM19	5	-1	1	21	3301	3321	UUCCACGGCUUUCUUGAACUG	:::::::::: :::.:	ACACCCAAGAAAGCCAUGGGA	Cleavage		1
	novel-ptc-miR396f	NM_001145115|PPP1R3G	5	-1	1	21	8	28	UUCCACGGCUUUCUUGAACUG	::::. . :.::::::::..	GAGUUUCGAAGAGCCGUGGGG	Cleavage		1
	novel-ptc-miR396f	NM_020822|KCNT1	5	-1	1	21	38	58	UUCCACGGCUUUCUUGAACUG	:::.:::.: ::::::.	GUCCUCAGGAAGGACGUGGAG	Cleavage		1
	novel-ptc-miR396f	NM_173542|PLBD2	5	-1	1	21	326	346	UUCCACGGCUUUCUUGAACUG	.:::...:::.:.: :::..	GGGUUUGGGAAGGUCCUGGGG	Cleavage		1
	novel-ptc-miR396f	NM_023077|SELRC1	5	-1	1	21	602	622	UUCCACGGCUUUCUUGAACUG	:: ::::::..: :::: ::	GAGAUCAAGAGGGACGUGCAA	Cleavage		1
	novel-ptc-miR396f	NM_001039905|C15orf56	5	-1	1	21	886	906	UUCCACGGCUUUCUUGAACUG	:: :::.: :: ::::::.:	GAGCUCAGGCAACCCGUGGGA	Cleavage		1
	novel-ptc-miR396f	NM_001242957|MAK	5	-1	1	21	1078	1098	UUCCACGGCUUUCUUGAACUG	:.:::::::.. :::::	AUCAUUAAGAAAGUUCUGGAA	Cleavage		1
	novel-ptc-miR396f	NM_173519|CLVS1	5	-1	1	21	1714	1734	UUCCACGGCUUUCUUGAACUG	.:::.:: : ::..::::.:	GGGUUUAAAAUAGUUGUGGGA	Translation		1
	novel-ptc-miR396f	NM_001142333|RBFOX1	5	-1	1	21	624	644	UUCCACGGCUUUCUUGAACUG	:::: :: .::::.::: ::	GAGUUGAAUGAAGCUGUGCAA	Cleavage		1
	novel-ptc-miR396f	NM_145893|RBFOX1	5	-1	1	21	746	766	UUCCACGGCUUUCUUGAACUG	:::: :: .::::.::: ::	GAGUUGAAUGAAGCUGUGCAA	Cleavage		1
	novel-ptc-miR396f	NM_144624|UHMK1	5	-1	1	21	2412	2432	UUCCACGGCUUUCUUGAACUG	: ::.:::..:::.: ::.:	GAUUUUAAGGGAGCUGAGGGA	Cleavage		1
	novel-ptc-miR396f	NM_001184763|UHMK1	5	-1	1	21	2276	2296	UUCCACGGCUUUCUUGAACUG	: ::.:::..:::.: ::.:	GAUUUUAAGGGAGCUGAGGGA	Cleavage		1
	novel-ptc-miR396f	NM_002056|GFPT1	5	-1	1	21	5782	5802	UUCCACGGCUUUCUUGAACUG	::: .:.:.:.:.: :::::	AAGUAUAGGGAGGUCUUGGAA	Cleavage		1
	novel-ptc-miR396f	NM_000690|ALDH2	5	-1	1	21	125	145	UUCCACGGCUUUCUUGAACUG	..: :::::::::.. : :::	UGGGUCAAGAAAGUUCUAGAA	Cleavage		1
	novel-ptc-miR396f	NM_033058|TRIM55	5	-1	1	21	303	323	UUCCACGGCUUUCUUGAACUG	.:::: ::::::: :::::	UAGUUGCAGAAAGCACUGGAA	Cleavage		1
	novel-ptc-miR396f	NM_184087|TRIM55	5	-1	1	21	191	211	UUCCACGGCUUUCUUGAACUG	.:::: ::::::: :::::	UAGUUGCAGAAAGCACUGGAA	Cleavage		1
	novel-ptc-miR396f	NM_032899|FAM83A	5	-1	1	21	491	511	UUCCACGGCUUUCUUGAACUG	:::..::.::..: ::::	UGUUUCGGGAGAGUUGGGGAA	Cleavage		1
	novel-ptc-miR396f	NM_015193|ARC	5	-1	1	21	1377	1397	UUCCACGGCUUUCUUGAACUG	::...:.::::: ::::.	GGCUUUGGGGAAGCCCUGGAG	Cleavage		1
	novel-ptc-miR396f	NM_016607|ARMCX3	5	-1	1	21	623	643	UUCCACGGCUUUCUUGAACUG	..:: ..:::::: : :::::	UGGUGUGAGAAAGGCAUGGAA	Cleavage		1
	novel-ptc-miR396f	NM_001178112|SCAMP5	5	-1	1	21	749	770	UUCCA-CGGCUUUCUUGAACUG	:::::::::.::::.: :::..	CAGUUCAAGGAAGCUGAUGGGG	Cleavage		1
	novel-ptc-miR396f	NM_001029864|KIAA1755	5	-1	1	21	1300	1321	UUCCAC-GGCUUUCUUGAACUG	::::::::.:: :: ::::::	AAGUUCAAGGAACCCUGUGGAA	Cleavage		1
	novel-ptc-miR396f	NM_001204404|ANK3	5	-1	1	21	39	60	UUCCACGGCUUUCUUGA-ACUG	:::: :..::::: .:::::::	CAGUAUUGAGAAAUUCGUGGAA	Cleavage		1
	novel-ptc-miR396f	NM_001195573|DICER1	5	-1	1	21	463	483	UUCCACGGCUUUCUUGAACUG	.::: . ::::.::: ::::.	UAGUGUUAGAAGGCCAUGGAG	Cleavage		2
	novel-ptc-miR396f	NM_177438|DICER1	5	-1	1	21	347	367	UUCCACGGCUUUCUUGAACUG	.::: . ::::.::: ::::.	UAGUGUUAGAAGGCCAUGGAG	Cleavage		2
	novel-ptc-miR396f	NM_021153|CDH19	5	-1	1	21	567	587	UUCCACGGCUUUCUUGAACUG	::::: .::.:: :: :::::	CAGUUGGAGGAAUCCAUGGAA	Cleavage		1
	novel-ptc-miR396f	NM_001271028|CDH19	5	-1	1	21	1043	1063	UUCCACGGCUUUCUUGAACUG	::::: .::.:: :: :::::	CAGUUGGAGGAAUCCAUGGAA	Cleavage		1
	novel-ptc-miR396f	NM_052906|ELFN2	5	-1	1	21	3620	3640	UUCCACGGCUUUCUUGAACUG	:::: ::.::.. :.::::.:	CAGUGCAGGAGGCCUGUGGGA	Cleavage		1
	novel-ptc-miR396f	NM_001004342|TRIM67	5	-1	1	21	2377	2397	UUCCACGGCUUUCUUGAACUG	::: :::.::.:: ::::::	CAGGUCAGGAGAGAAGUGGAA	Cleavage		1
	novel-ptc-miR396f	NM_015278|SASH1	5	-1	1	21	3322	3342	UUCCACGGCUUUCUUGAACUG	::: :::::::::.::: :	CAGCCCAAGAAAGCUGUGUAU	Cleavage		1
	novel-ptc-miR396f	NM_001199637|ADCYAP1R1	5	-1	1	21	763	783	UUCCACGGCUUUCUUGAACUG	::::...::.: :: :::::	GAGUUUGGGAGACCCAUGGAA	Cleavage		1
	novel-ptc-miR396f	NM_002886|RAP2B	5	-1	1	21	1667	1687	UUCCACGGCUUUCUUGAACUG	:: ::.::.::::: :::.	AAGGUCGAGGAAGCCCUGGGU	Cleavage		2
	novel-ptc-miR396f	NM_024814|CBLL1	5	-1	1	21	2354	2374	UUCCACGGCUUUCUUGAACUG	.: ::::.:.::::: : :::	UAUUUCAGGGAAGCCUUUGAA	Cleavage		1
	novel-ptc-miR396f	NM_020700|PPM1H	5	-1	1	21	3587	3607	UUCCACGGCUUUCUUGAACUG	:: :: .:::::::.::: .:	CACUUGGAGAAAGCUGUGAGA	Cleavage		1
	novel-ptc-miR396f	NM_130770|HTR3C	5	-1	1	21	152	172	UUCCACGGCUUUCUUGAACUG	.::::..:: :::: ::::	AGGUUCGGGACAGCCCUGGAC	Translation		1
	novel-ptc-miR396f	NM_053046|EGLN2	5	-1	1	21	38	58	UUCCACGGCUUUCUUGAACUG	: ::::.::.:::: :::.	GACUUCAGGAGAGCCCUGGGC	Cleavage		1
	novel-ptc-miR396f	NM_001744|CAMK4	5	-1	1	21	54	74	UUCCACGGCUUUCUUGAACUG	:::::::: .::::::	UUCAGCAAGAAAGGUGUGGAA	Cleavage		1
	novel-ptc-miR396f	NM_138433|KLHDC7B	5	-1	1	21	823	843	UUCCACGGCUUUCUUGAACUG	:::::.::..::::.:	UCACCCAAGAGAGUUGUGGGA	Cleavage		1
	novel-ptc-miR396f	NM_005670|EPM2A	5	-1	1	21	184	204	UUCCACGGCUUUCUUGAACUG	: :::::::::.::::	CUCUACAAGAAAGCUGUGGCU	Cleavage		1
	novel-ptc-miR396f	NM_153711|FAM26E	5	-1	1	21	1980	2000	UUCCACGGCUUUCUUGAACUG	:: ::: ...:::::::::	GAGCCCAAAGGGGCCGUGGAA	Cleavage		1
	novel-ptc-miR396f	NM_033274|ADAM19	5	-1	1	21	3301	3321	UUCCACGGCUUUCUUGAACUG	:::::::::: :::.:	ACACCCAAGAAAGCCAUGGGA	Cleavage		1
	novel-ptc-miR396f	NM_001145115|PPP1R3G	5	-1	1	21	8	28	UUCCACGGCUUUCUUGAACUG	::::. . :.::::::::..	GAGUUUCGAAGAGCCGUGGGG	Cleavage		1
	novel-ptc-miR396f	NM_020822|KCNT1	5	-1	1	21	38	58	UUCCACGGCUUUCUUGAACUG	:::.:::.: ::::::.	GUCCUCAGGAAGGACGUGGAG	Cleavage		1
	novel-ptc-miR396f	NM_173542|PLBD2	5	-1	1	21	326	346	UUCCACGGCUUUCUUGAACUG	.:::...:::.:.: :::..	GGGUUUGGGAAGGUCCUGGGG	Cleavage		1
	novel-ptc-miR396f	NM_023077|SELRC1	5	-1	1	21	602	622	UUCCACGGCUUUCUUGAACUG	:: ::::::..: :::: ::	GAGAUCAAGAGGGACGUGCAA	Cleavage		1
	novel-ptc-miR396f	NM_001039905|C15orf56	5	-1	1	21	886	906	UUCCACGGCUUUCUUGAACUG	:: :::.: :: ::::::.:	GAGCUCAGGCAACCCGUGGGA	Cleavage		1
	novel-ptc-miR396f	NM_001242957|MAK	5	-1	1	21	1078	1098	UUCCACGGCUUUCUUGAACUG	:.:::::::.. :::::	AUCAUUAAGAAAGUUCUGGAA	Cleavage		1
	novel-ptc-miR396f	NM_173519|CLVS1	5	-1	1	21	1714	1734	UUCCACGGCUUUCUUGAACUG	.:::.:: : ::..::::.:	GGGUUUAAAAUAGUUGUGGGA	Translation		1
	novel-ptc-miR396f	NM_001142333|RBFOX1	5	-1	1	21	624	644	UUCCACGGCUUUCUUGAACUG	:::: :: .::::.::: ::	GAGUUGAAUGAAGCUGUGCAA	Cleavage		1
	novel-ptc-miR396f	NM_145893|RBFOX1	5	-1	1	21	746	766	UUCCACGGCUUUCUUGAACUG	:::: :: .::::.::: ::	GAGUUGAAUGAAGCUGUGCAA	Cleavage		1
	novel-ptc-miR396f	NM_144624|UHMK1	5	-1	1	21	2412	2432	UUCCACGGCUUUCUUGAACUG	: ::.:::..:::.: ::.:	GAUUUUAAGGGAGCUGAGGGA	Cleavage		1
	novel-ptc-miR396f	NM_001184763|UHMK1	5	-1	1	21	2276	2296	UUCCACGGCUUUCUUGAACUG	: ::.:::..:::.: ::.:	GAUUUUAAGGGAGCUGAGGGA	Cleavage		1
	novel-ptc-miR396f	NM_002056|GFPT1	5	-1	1	21	5782	5802	UUCCACGGCUUUCUUGAACUG	::: .:.:.:.:.: :::::	AAGUAUAGGGAGGUCUUGGAA	Cleavage		1
	novel-ptc-miR396f	NM_000690|ALDH2	5	-1	1	21	125	145	UUCCACGGCUUUCUUGAACUG	..: :::::::::.. : :::	UGGGUCAAGAAAGUUCUAGAA	Cleavage		1
	novel-ptc-miR396f	NM_033058|TRIM55	5	-1	1	21	303	323	UUCCACGGCUUUCUUGAACUG	.:::: ::::::: :::::	UAGUUGCAGAAAGCACUGGAA	Cleavage		1
	novel-ptc-miR396f	NM_184087|TRIM55	5	-1	1	21	191	211	UUCCACGGCUUUCUUGAACUG	.:::: ::::::: :::::	UAGUUGCAGAAAGCACUGGAA	Cleavage		1
	novel-ptc-miR396f	NM_032899|FAM83A	5	-1	1	21	491	511	UUCCACGGCUUUCUUGAACUG	:::..::.::..: ::::	UGUUUCGGGAGAGUUGGGGAA	Cleavage		1
	novel-ptc-miR396f	NM_015193|ARC	5	-1	1	21	1377	1397	UUCCACGGCUUUCUUGAACUG	::...:.::::: ::::.	GGCUUUGGGGAAGCCCUGGAG	Cleavage		1
	novel-ptc-miR396f	NM_016607|ARMCX3	5	-1	1	21	623	643	UUCCACGGCUUUCUUGAACUG	..:: ..:::::: : :::::	UGGUGUGAGAAAGGCAUGGAA	Cleavage		1
	novel-pte-miR-11943-3p	NM_052907|TMEM132B	5	-1	1	22	1256	1277	UUAUGGUGAUUUAUUUGUGUGG	:::.:::::::::: ::.::	CCAUACAAAUAAAUGACUAUUC	Cleavage		1
	novel-pte-miR-11943-3p	NM_005933|MLL	5	-1	1	22	341	362	UUAUGGUGAUUUAUUUGUGUGG	::::: ::::::.:..::::	CCACAGAAAUAAGUUGCCAUCC	Cleavage		1
	novel-pte-miR-11943-3p	NM_138333|FAM122A	5	-1	1	22	1278	1299	UUAUGGUGAUUUAUUUGUGUGG	.::::.:..:::::::..::	UCACAUAGGUAAAUCAUUAUUU	Cleavage		1
	novel-pte-miR-11943-3p	NM_006241|PPP1R2	5	-1	1	22	617	638	UUAUGGUGAUUUAUUUGUGUGG	:: :::::::::::.:.::	CCCCACAAAUAAAUUAUCAGGU	Cleavage		1
	novel-pte-miR-11943-3p	NM_001178129|SEMA3E	5	-1	1	22	2483	2504	UUAUGGUGAUUUAUUUGUGUGG	:.:::::::::::: . ::	AAAUACAAAUAAAUCAAUCUAU	Cleavage		2
	novel-pte-miR-11943-3p	NM_145115|ZSCAN25	5	-1	1	22	2326	2347	UUAUGGUGAUUUAUUUGUGUGG	:.:.:.::::::::: ..::.	CUAUAUAAAUAAAUCCUUAUGU	Cleavage		1
	novel-pte-miR-11943-3p	NM_152430|OR51E1	5	-1	1	22	1861	1883	UUAUGGUGAUUUA-UUUGUGUGG	..:::::.: :::::::::: ::	UUACACAGAGUAAAUCACCAGAA	Cleavage		1
	novel-pte-miR-11943-3p	NM_004371|COPA	5	-1	1	22	13	34	UUAUGGUGAUUUAUUUGUGUGG	..::....: :.::::::::	GUGCAUGGGUCAGUCACCAUAU	Cleavage		2
	novel-pte-miR-11943-3p	NM_003100|SNX2	5	-1	1	22	78	99	UUAUGGUGAUUUAUUUGUGUGG	:::. .::::::: :::.:::	CCAUCUAAAUAAACCACUAUAU	Cleavage		1
	novel-pte-miR-11943-3p	NM_032270|LRRC8C	5	-1	1	22	483	504	UUAUGGUGAUUUAUUUGUGUGG	.::::.::.:. ::...::::.	UCACAUAAGUGCAUUGUCAUAG	Translation		1
	novel-pte-miR-11943-3p	NM_000347|SPTB	5	-1	1	22	219	240	UUAUGGUGAUUUAUUUGUGUGG	....:.::::: ::::::::	UUGUAUAAAUAUAUCACCAUUU	Translation		1
	novel-pte-miR-11943-3p	NM_000842|GRM5	5	-1	1	22	2417	2438	UUAUGGUGAUUUAUUUGUGUGG	:..:::.:::::..::::	UAAUGCAAGUAAAUUGCCAUCU	Cleavage		1
	novel-pte-miR-11943-3p	NM_001159279|ZNF716	5	-1	1	22	3076	3097	UUAUGGUGAUUUAUUUGUGUGG	....::: :.:::.::.:: :	AUGUGCAAUUGAAUUACUAUUA	Cleavage		2
	novel-pte-miR-11943-3p	NM_213599|ANO5	5	-1	1	22	1496	1517	UUAUGGUGAUUUAUUUGUGUGG	:..: :::::::.:...:..	UAAUGCUAAUAAAUUAUUGUGG	Cleavage		2
	novel-pte-miR-11943-3p	NM_176815|DHFRL1	5	-1	1	22	2450	2471	UUAUGGUGAUUUAUUUGUGUGG	.::.:. :: :::::::.:::	UCAUAUCAAGAAAUCACUAUAU	Cleavage		1
	novel-pte-miR-11943-3p	NM_173793|C22orf39	5	-1	1	22	359	380	UUAUGGUGAUUUAUUUGUGUGG	::::::..:...:::. ::.:	ACACACAGGUGGGUCAUAAUGA	Cleavage		1
	novel-pte-miR-11943-3p	NM_054112|DEFB118	5	-1	1	22	51	72	UUAUGGUGAUUUAUUUGUGUGG	::.:::.::::: :::.. ::	ACAUACAGAUAAAGCACUGAAA	Cleavage		1
	novel-pte-miR-11943-3p	NM_147195|ANKRD18A	5	-1	1	22	153	175	UUAUGGUGAUUUAU-UUGUGUGG	.::.:.:: ::::: ::.:::::	UCAUAUAAUAUAAAACAUCAUAA	Cleavage		1
	novel-pte-miR-11943-3p	NM_007038|ADAMTS5	5	-1	1	22	4241	4262	UUAUGGUGAUUUAUUUGUGUGG	.:: :::.:::.:::: : :::	UCAAACAGAUAGAUCAACUUAA	Cleavage		1
	novel-pte-miR-11943-3p	NM_020120|UGGT1	5	-1	1	22	5025	5046	UUAUGGUGAUUUAUUUGUGUGG	.:: .:::::.:. ::.:::.:	UCAAGCAAAUGAGACAUCAUGA	Cleavage		1
	novel-pte-miR-11943-3p	NM_014636|RALGPS1	5	-1	1	22	2039	2060	UUAUGGUGAUUUAUUUGUGUGG	.::::: :::.:: .:..:::.	UCACACCAAUGAAGUAUUAUAG	Cleavage		1
	novel-pte-miR-11943-3p	NM_020739|CCPG1	5	-1	1	22	263	284	UUAUGGUGAUUUAUUUGUGUGG	..:.:..:: :.:::::: :::	UUAUAUGAAAAGAUCACCUUAA	Cleavage		1
	novel-pte-miR-11943-3p	NM_015852|ZNF117	5	-1	1	22	3306	3327	UUAUGGUGAUUUAUUUGUGUGG	...::::.:::::..:.::	AUGUACAAGUAAAUUGCUAUUG	Cleavage		1
	novel-pte-miR-11943-3p	NM_031435|THAP2	5	-1	1	22	2064	2085	UUAUGGUGAUUUAUUUGUGUGG	.::.: ::::::: .:...:::	UCAUAAAAAUAAAAUAUUGUAA	Cleavage		1
	novel-pte-miR-11943-3p	NM_002430|MN1	5	-1	1	22	1484	1505	UUAUGGUGAUUUAUUUGUGUGG	.::: :::::: :: :::.:.:	UCACCCAAAUAUAUAACCGUGA	Translation		1
	novel-pte-miR-11943-3p	NM_171998|RAB39B	5	-1	1	22	1069	1090	UUAUGGUGAUUUAUUUGUGUGG	.:: :..::::::: :..::.:	UCAGAUGAAUAAAUGAUUAUGA	Cleavage		1
	novel-pte-miR-11943-3p	NM_052950|WDFY2	5	-1	1	22	728	749	UUAUGGUGAUUUAUUUGUGUGG	.:::: ::.::.::.:.. :::	UCACAGAAGUAGAUUAUUUUAA	Cleavage		1
	novel-pte-miR-11943-3p	NM_198182|GRHL1	5	-1	1	22	1227	1248	UUAUGGUGAUUUAUUUGUGUGG	.:::: ::::: .:.::.::..	UCACAAAAAUAUGUUACUAUGG	Translation		1
	novel-pte-miR-11943-3p	NM_198381|ELF5	5	-1	1	22	1121	1142	UUAUGGUGAUUUAUUUGUGUGG	.::::: ::::::: .::::.	UCACACUAAUAAAUGUUCAUAG	Cleavage		2
	novel-pte-miR-11943-3p	NM_198381|ELF5	5	-1	1	22	1326	1347	UUAUGGUGAUUUAUUUGUGUGG	: : : ::.:::.::..:::	UAAAAAAUAUGAAUUACUGUAA	Cleavage		2
	novel-pte-miR-11943-3p	NM_001100829|TMEM170B	5	-1	1	22	2465	2486	UUAUGGUGAUUUAUUUGUGUGG	:::::. ::: ::::..:::	ACACACGUAUAUAUCAUUAUAU	Translation		1
	novel-pte-miR-11943-3p	NM_016256|NAGPA	5	-1	1	22	578	599	UUAUGGUGAUUUAUUUGUGUGG	.::: ..:::::::.. .::::	UCACUUGAAUAAAUUGAUAUAA	Cleavage		1
	novel-pte-miR-11943-3p	NM_178498|SLC5A12	5	-1	1	22	3080	3100	UUAUGGUGAUUUAUUUGUGUGG	..:.:.::.:::::::. ::::	UUAUAUAAGUAAAUCAU-AUAA	Cleavage		1
	novel-pte-miR-11943-3p	NM_001172509|SATB2	5	-1	1	22	1179	1200	UUAUGGUGAUUUAUUUGUGUGG	:: : :::::::::: ::::	CCUCUCAAAUAAAUCUCCAUCC	Cleavage		1
	novel-pte-miR-11943-3p	NM_015339|ADNP	5	-1	1	22	1026	1047	UUAUGGUGAUUUAUUUGUGUGG	::. .::::::::..:..::	GCAUCUAAAUAAAUUGCUGUAU	Cleavage		1
	novel-pte-miR-11943-3p	NM_005045|RELN	5	-1	1	22	704	725	UUAUGGUGAUUUAUUUGUGUGG	.: :::::::::.:. ::::	UCCCACAAAUAAGUUCCCAUUU	Cleavage		1
	novel-pte-miR-11943-3p	NM_001164548|DISC1	5	-1	1	22	870	891	UUAUGGUGAUUUAUUUGUGUGG	.:.:..::::::: .:.:::	AUAUAUGAAUAAAUGGCUAUAU	Cleavage		1
	novel-pte-miR-11943-3p	NM_001164545|DISC1	5	-1	1	22	841	862	UUAUGGUGAUUUAUUUGUGUGG	.:.:..::::::: .:.:::	AUAUAUGAAUAAAUGGCUAUAU	Cleavage		1
	novel-pte-miR-11943-3p	NM_001164544|DISC1	5	-1	1	22	695	716	UUAUGGUGAUUUAUUUGUGUGG	.:.:..::::::: .:.:::	AUAUAUGAAUAAAUGGCUAUAU	Cleavage		1
	novel-rno-miR-337-3p	NM_003104|SORD	5	-1	1	22	346	367	UUCAGCUCACAUAUCUCUCUGG	::::::.:. ::: :.:::::.	CCAGAGGGGAAUGAGGGCUGAG	Cleavage		1
	novel-rno-miR-337-3p	NM_030928|CDT1	5	-1	1	22	119	140	UUCAGCUCACAUAUCUCUCUGG	::::::. : :::::.:::: :	CCAGAGGCAGAUGUGGGCUGCA	Cleavage		1
	novel-rno-miR-337-3p	NM_001243127|PACS2	5	-1	1	22	881	902	UUCAGCUCACAUAUCUCUCUGG	::: .:.::::: ::.:.:::.	CCAUGGGGAUAUCUGGGUUGAG	Translation		1
	novel-rno-miR-337-3p	NM_001033026|TMEM259	5	-1	1	22	197	218	UUCAGCUCACAUAUCUCUCUGG	:.:: :::.:.: :::::::.	CUAGUGAGGUGUUUGAGCUGGU	Translation		1
	novel-rno-miR-337-3p	NM_033420|TMEM259	5	-1	1	22	733	754	UUCAGCUCACAUAUCUCUCUGG	:.:: :::.:.: :::::::.	CUAGUGAGGUGUUUGAGCUGGU	Translation		1
	novel-rno-miR-337-3p	NM_014339|IL17RA	5	-1	1	22	1096	1117	UUCAGCUCACAUAUCUCUCUGG	::. .:::::. :::::::::	CCGAGGAGAUGCCUGAGCUGAA	Translation		1
	novel-rno-miR-337-3p	NM_014818|TRIM66	5	-1	1	22	5391	5412	UUCAGCUCACAUAUCUCUCUGG	:.::: :::::: ::: .:::.	CUAGAAAGAUAUCUGAUUUGAG	Translation		1
	novel-rno-miR-337-3p	NM_031936|GPR61	5	-1	1	22	16	36	UUCAGCUCACAUAUCUCUCUGG	.:.:::.:::::: :.::::..	UCGGAGGGAUAUG-GGGCUGGG	Cleavage		1
	novel-rno-miR-337-3p	NM_001193435|PLEKHS1	5	-1	1	22	376	397	UUCAGCUCACAUAUCUCUCUGG	: ::.:::::.:: ::::::	CAAGGGAGAUGUGAUAGCUGAU	Cleavage		1
	novel-rno-miR-337-3p	NM_024889|PLEKHS1	5	-1	1	22	555	576	UUCAGCUCACAUAUCUCUCUGG	: ::.:::::.:: ::::::	CAAGGGAGAUGUGAUAGCUGAU	Cleavage		1
	novel-rno-miR-337-3p	NM_080826|ISM1	5	-1	1	22	221	242	UUCAGCUCACAUAUCUCUCUGG	:..:.::: :::::.:: :::	CUGGGGAGCGAUGUGGGCAGAA	Cleavage		1
	novel-rno-miR-337-3p	NM_001128932|CYP4F11	5	-1	1	22	262	283	UUCAGCUCACAUAUCUCUCUGG	:: :.:::.:.: ::::: :.:	CCUGGGAGGUGUUUGAGCAGGA	Translation		1
	novel-rno-miR-337-3p	NM_001135610|PRDM2	5	-1	1	22	951	972	UUCAGCUCACAUAUCUCUCUGG	.:.:::: : . :::::::::.	UCGGAGAAACGGGUGAGCUGAG	Translation		1
	novel-rno-miR-337-3p	NM_012231|PRDM2	5	-1	1	22	1000	1021	UUCAGCUCACAUAUCUCUCUGG	.:.:::: : . :::::::::.	UCGGAGAAACGGGUGAGCUGAG	Translation		1
	novel-rno-miR-337-3p	NM_001005210|LRRC55	5	-1	1	22	359	380	UUCAGCUCACAUAUCUCUCUGG	..:::: ::: ::::: :::..	UUAGAGUGAUUUGUGAACUGGG	Cleavage		1
	novel-rno-miR-337-3p	NM_003681|PDXK	5	-1	1	22	188	209	UUCAGCUCACAUAUCUCUCUGG	.:: ::: :: ::::: :::::	UCACAGAAAUUUGUGAUCUGAA	Cleavage		1
	novel-rno-miR-337-3p	NM_133170|PTPRT	5	-1	1	22	1060	1082	UUCA-GCUCACAUAUCUCUCUGG	.:::::::. :::::: ::::	AAGGAGAGAUGGGUGAGCCUGAA	Translation		1
	novel-rno-miR-337-3p	NM_017510|TMED9	5	-1	1	22	460	480	UUCAGCUCACAUAUCUCUCUGG	::::.: : :.::::::.:::.	CCAGGGUG-UGUGUGAGUUGAG	Cleavage		1
	novel-rno-miR-337-3p	NM_005729|PPIF	5	-1	1	22	895	916	UUCAGCUCACAUAUCUCUCUGG	::::.:.: ::::: .::.:	GAAGAGGGGUCUGUGACUUGGA	Cleavage		1
	novel-rno-miR-337-3p	NM_015209|KAZN	5	-1	1	22	1636	1656	UUCAGCUCACAUAUCUCUCUGG	:.::: :::.:::::::::	ACGGAG-GAUGUGUGAGCUGUU	Cleavage		1
	novel-rno-miR-337-3p	NM_207454|C17orf102	5	-1	1	22	3130	3152	UUCAGCUCA-CAUAUCUCUCUGG	.: :::: ::::: ::::::::	UCCGAGAUAUAUGAUGAGCUGAU	Cleavage		1
	novel-rno-miR-337-3p	NM_002754|MAPK13	5	-1	1	22	3634	3655	UUCAGCUCACAUAUCUCUCUGG	::.:.:: :::::.::: :.	GGAGGGGGAGAUGUGGGCUCAG	Cleavage		1
	novel-rno-miR-337-3p	NM_194286|SRRM4	5	-1	1	22	3745	3766	UUCAGCUCACAUAUCUCUCUGG	.:::.:: :::::. .:::.	UGGGAGGGAGAUGUGGCUUGAG	Cleavage		1
	novel-rno-miR-337-3p	NM_001400|S1PR1	5	-1	1	22	512	533	UUCAGCUCACAUAUCUCUCUGG	:: ::::: ::: ::::::..	CCUGAGAGUUAUCAGAGCUGGG	Translation		1
	novel-rno-miR-337-3p	NM_001009984|C20orf194	5	-1	1	22	2689	2710	UUCAGCUCACAUAUCUCUCUGG	:: :.:.: ::: ::: :::::	CCUGGGGGCUAUCUGACCUGAA	Translation		1
	novel-rno-miR-337-3p	NM_024081|PRRG4	5	-1	1	22	786	807	UUCAGCUCACAUAUCUCUCUGG	.:::.:::: :::.:: ::	UGGGAGGGAUAGGUGGGCGGAU	Translation		1
	novel-rno-miR-337-3p	NM_001194986|TRABD2B	5	-1	1	22	4164	4185	UUCAGCUCACAUAUCUCUCUGG	: .:::::.:.: ::::: :..	CGGGAGAGGUGUUUGAGCAGGG	Translation		1
	novel-rno-miR-337-3p	NM_001102592|HENMT1	5	-1	1	22	175	196	UUCAGCUCACAUAUCUCUCUGG	::: ::::::: :.:.: ::	UGAGAAAGAUAUGAGGGUUUAA	Cleavage		1
	novel-rno-miR-337-3p	NM_199334|THRA	5	-1	1	22	329	350	UUCAGCUCACAUAUCUCUCUGG	: .:::. :::::.::::..	GGAAGGAGGAAUGUGGGCUGGG	Cleavage		1
	novel-rno-miR-337-3p	NM_021936|PAPPA2	5	-1	1	22	10	31	UUCAGCUCACAUAUCUCUCUGG	.:::.:.:: :::::::	GGGUGGAGGUGUGGGAGCUGAU	Cleavage		1
	novel-rno-miR-337-3p	NM_003104|SORD	5	-1	1	22	346	367	UUCAGCUCACAUAUCUCUCUGG	::::::.:. ::: :.:::::.	CCAGAGGGGAAUGAGGGCUGAG	Cleavage		1
	novel-rno-miR-337-3p	NM_030928|CDT1	5	-1	1	22	119	140	UUCAGCUCACAUAUCUCUCUGG	::::::. : :::::.:::: :	CCAGAGGCAGAUGUGGGCUGCA	Cleavage		1
	novel-rno-miR-337-3p	NM_001243127|PACS2	5	-1	1	22	881	902	UUCAGCUCACAUAUCUCUCUGG	::: .:.::::: ::.:.:::.	CCAUGGGGAUAUCUGGGUUGAG	Translation		1
	novel-rno-miR-337-3p	NM_001033026|TMEM259	5	-1	1	22	197	218	UUCAGCUCACAUAUCUCUCUGG	:.:: :::.:.: :::::::.	CUAGUGAGGUGUUUGAGCUGGU	Translation		1
	novel-rno-miR-337-3p	NM_033420|TMEM259	5	-1	1	22	733	754	UUCAGCUCACAUAUCUCUCUGG	:.:: :::.:.: :::::::.	CUAGUGAGGUGUUUGAGCUGGU	Translation		1
	novel-rno-miR-337-3p	NM_014339|IL17RA	5	-1	1	22	1096	1117	UUCAGCUCACAUAUCUCUCUGG	::. .:::::. :::::::::	CCGAGGAGAUGCCUGAGCUGAA	Translation		1
	novel-rno-miR-337-3p	NM_014818|TRIM66	5	-1	1	22	5391	5412	UUCAGCUCACAUAUCUCUCUGG	:.::: :::::: ::: .:::.	CUAGAAAGAUAUCUGAUUUGAG	Translation		1
	novel-rno-miR-337-3p	NM_031936|GPR61	5	-1	1	22	16	36	UUCAGCUCACAUAUCUCUCUGG	.:.:::.:::::: :.::::..	UCGGAGGGAUAUG-GGGCUGGG	Cleavage		1
	novel-rno-miR-337-3p	NM_001193435|PLEKHS1	5	-1	1	22	376	397	UUCAGCUCACAUAUCUCUCUGG	: ::.:::::.:: ::::::	CAAGGGAGAUGUGAUAGCUGAU	Cleavage		1
	novel-rno-miR-337-3p	NM_024889|PLEKHS1	5	-1	1	22	555	576	UUCAGCUCACAUAUCUCUCUGG	: ::.:::::.:: ::::::	CAAGGGAGAUGUGAUAGCUGAU	Cleavage		1
	novel-rno-miR-337-3p	NM_080826|ISM1	5	-1	1	22	221	242	UUCAGCUCACAUAUCUCUCUGG	:..:.::: :::::.:: :::	CUGGGGAGCGAUGUGGGCAGAA	Cleavage		1
	novel-rno-miR-337-3p	NM_001128932|CYP4F11	5	-1	1	22	262	283	UUCAGCUCACAUAUCUCUCUGG	:: :.:::.:.: ::::: :.:	CCUGGGAGGUGUUUGAGCAGGA	Translation		1
	novel-rno-miR-337-3p	NM_001135610|PRDM2	5	-1	1	22	951	972	UUCAGCUCACAUAUCUCUCUGG	.:.:::: : . :::::::::.	UCGGAGAAACGGGUGAGCUGAG	Translation		1
	novel-rno-miR-337-3p	NM_012231|PRDM2	5	-1	1	22	1000	1021	UUCAGCUCACAUAUCUCUCUGG	.:.:::: : . :::::::::.	UCGGAGAAACGGGUGAGCUGAG	Translation		1
	novel-rno-miR-337-3p	NM_001005210|LRRC55	5	-1	1	22	359	380	UUCAGCUCACAUAUCUCUCUGG	..:::: ::: ::::: :::..	UUAGAGUGAUUUGUGAACUGGG	Cleavage		1
	novel-rno-miR-337-3p	NM_003681|PDXK	5	-1	1	22	188	209	UUCAGCUCACAUAUCUCUCUGG	.:: ::: :: ::::: :::::	UCACAGAAAUUUGUGAUCUGAA	Cleavage		1
	novel-rno-miR-337-3p	NM_133170|PTPRT	5	-1	1	22	1060	1082	UUCA-GCUCACAUAUCUCUCUGG	.:::::::. :::::: ::::	AAGGAGAGAUGGGUGAGCCUGAA	Translation		1
	novel-rno-miR-337-3p	NM_017510|TMED9	5	-1	1	22	460	480	UUCAGCUCACAUAUCUCUCUGG	::::.: : :.::::::.:::.	CCAGGGUG-UGUGUGAGUUGAG	Cleavage		1
	novel-rno-miR-337-3p	NM_005729|PPIF	5	-1	1	22	895	916	UUCAGCUCACAUAUCUCUCUGG	::::.:.: ::::: .::.:	GAAGAGGGGUCUGUGACUUGGA	Cleavage		1
	novel-rno-miR-337-3p	NM_015209|KAZN	5	-1	1	22	1636	1656	UUCAGCUCACAUAUCUCUCUGG	:.::: :::.:::::::::	ACGGAG-GAUGUGUGAGCUGUU	Cleavage		1
	novel-rno-miR-337-3p	NM_207454|C17orf102	5	-1	1	22	3130	3152	UUCAGCUCA-CAUAUCUCUCUGG	.: :::: ::::: ::::::::	UCCGAGAUAUAUGAUGAGCUGAU	Cleavage		1
	novel-rno-miR-337-3p	NM_002754|MAPK13	5	-1	1	22	3634	3655	UUCAGCUCACAUAUCUCUCUGG	::.:.:: :::::.::: :.	GGAGGGGGAGAUGUGGGCUCAG	Cleavage		1
	novel-rno-miR-337-3p	NM_194286|SRRM4	5	-1	1	22	3745	3766	UUCAGCUCACAUAUCUCUCUGG	.:::.:: :::::. .:::.	UGGGAGGGAGAUGUGGCUUGAG	Cleavage		1
	novel-rno-miR-337-3p	NM_001400|S1PR1	5	-1	1	22	512	533	UUCAGCUCACAUAUCUCUCUGG	:: ::::: ::: ::::::..	CCUGAGAGUUAUCAGAGCUGGG	Translation		1
	novel-rno-miR-337-3p	NM_001009984|C20orf194	5	-1	1	22	2689	2710	UUCAGCUCACAUAUCUCUCUGG	:: :.:.: ::: ::: :::::	CCUGGGGGCUAUCUGACCUGAA	Translation		1
	novel-rno-miR-337-3p	NM_024081|PRRG4	5	-1	1	22	786	807	UUCAGCUCACAUAUCUCUCUGG	.:::.:::: :::.:: ::	UGGGAGGGAUAGGUGGGCGGAU	Translation		1
	novel-rno-miR-337-3p	NM_001194986|TRABD2B	5	-1	1	22	4164	4185	UUCAGCUCACAUAUCUCUCUGG	: .:::::.:.: ::::: :..	CGGGAGAGGUGUUUGAGCAGGG	Translation		1
	novel-rno-miR-337-3p	NM_001102592|HENMT1	5	-1	1	22	175	196	UUCAGCUCACAUAUCUCUCUGG	::: ::::::: :.:.: ::	UGAGAAAGAUAUGAGGGUUUAA	Cleavage		1
	novel-rno-miR-337-3p	NM_199334|THRA	5	-1	1	22	329	350	UUCAGCUCACAUAUCUCUCUGG	: .:::. :::::.::::..	GGAAGGAGGAAUGUGGGCUGGG	Cleavage		1
	novel-rno-miR-337-3p	NM_021936|PAPPA2	5	-1	1	22	10	31	UUCAGCUCACAUAUCUCUCUGG	.:::.:.:: :::::::	GGGUGGAGGUGUGGGAGCUGAU	Cleavage		1
